# Supplementary material for: Agent-based modeling of autophagy reveals emergent regulatory behavior of spatio-temporal autophagy dynamics
Source: Cell Commun Signal. 2014 Sep 10;12:56. doi: 10.1186/s12964-014-0056-8 (PMC4172826; doi:10.1186/s12964-014-0056-8)
Supplement: Additional file 1: — Core model of Autophagy. NetLogo File for the core model of Autophagy, load and use with NetLogo 5.0.5 or newer. [file 12964_2014_56_MOESM1_ESM.zip]

Archive with 1 entries (1 files):
- 12964_2014_56_MOESM1_ESM.nlogo
