# Supplementary material for: Agent-based modeling of autophagy reveals emergent regulatory behavior of spatio-temporal autophagy dynamics
Source: Cell Commun Signal. 2014 Sep 10;12:56. doi: 10.1186/s12964-014-0056-8 (PMC4172826; doi:10.1186/s12964-014-0056-8)
Supplement: Additional file 1: — Core model of Autophagy. NetLogo File for the core model of Autophagy, load and use with NetLogo 5.0.5 or newer. [file 12964_2014_56_MOESM1_ESM.zip › 12964_2014_56_MOESM1_ESM.nlogo]

;##################################################################################
;;; Variables and Extensions ######################################################
;##################################################################################

extensions [matrix]

globals
[
 ;time step duration (min)
 dt
 
 ;defines the patches in the Cell
 patches_inCell
 
 
 ;agentset for PP,AP,LY,AL
 non_cell_agents
 count_non_cell_agents
 
 ;Variables needed for calc_min_distance and find_heading 
 neighbor_one neighbor_all neighbor_neighbor_one neighbor_neighbor_all
 distance_matrix heading_matrix dummy_matrix reporter_matrix
 max_size_agent
 
 ;Variables needed for the fusion events 
 LYToFuse ALToFuse APToFuse
 size_temp1 size_temp2
 xcor1_temp ycor1_temp xcor2_temp ycor2_temp
 lifetime1_temp lifetime2_temp lifetimeMax1_temp lifetimeMax2_temp
 
 ;main output for RNetLogo
 reporterList
 ]

breed [Cells Cell]
breed [Nuclei Nucleus]
breed [Phagophores Phagophore]
breed [Autophagosomes Autophagosome]
breed [Lysosomes Lysosome]
breed [Autolysosomes Autolysosome]


turtles-own
[
  lifetime
  lifetime_max
  maturationtime_max
  activated
  fused
]

;##################################################################################
; Setup ###########################################################################
;##################################################################################

to setup
  clear-all
  
  set dt 1
  set dummy_matrix matrix:from-row-list [[-1 100]]
  
  set-default-shape turtles "circle"

  create-Cells 1
  [ 
    set size Cell_Size
    set color [45 141 190 75]
  ]
 
  create-Nuclei 1
  [
    set size Nucleus_Size
    set color brown
    setxy ((Nucleus_Offset / 100) * ((Cell_Size / 2) - (Nucleus_Size / 2))) 0
  ]
    
  ;set Patches (= Background) color to white, define Cell region 
  set patches_inCell patches with [distancexy 0 0 < (Cell_Size / 2) + 1 and distance Nucleus 1 > ((Nucleus_Size / 2) - 1)]
  ask patches
  [
    set pcolor white
  ] 
  
  set_non_cell_agents 
  
  ;create Initial Number of Agents   
  repeat initialNumPPs [make-PP]
  repeat initialNumAPs [make-AP]
  repeat initialNumLYs [make-LY]
  repeat initialNumAls [make-AL]

  reset-ticks
  create_ReporterList
end

;##################################################################################
; Go ##############################################################################
;##################################################################################
 
to go
   if count turtles > 500
  [
    stop
  ]
  
  ask turtles
  [
    set activated 0
    set fused 0
  ]
  
  initiate-PPs
  initiate-LYs
  
  activate-PPs
  activate-APs
  activate-LYs
  activate-ALs
  
  fuse-APs
  fuse-LYs
  fuse-ALs
  
  create_ReporterList
  
  tick-advance dt
  update-plots
end

to go-many [number]
  repeat number [go]
end

;##################################################################################
; Phagophores (PPs) Functions #####################################################
;##################################################################################

to initiate-PPs
  set max_size_agent calc_max_size_agent
  ask patches_inCell 
  [
    if (random 1000000) < ((creationRatePPs * 1000) / count patches_inCell )
    [
      sprout-Phagophores 1
      [
        set_newPP (((initialSizePPs / 3.14) ^ 0.5) * 4)
        if calc_min_distance 0 < 0 or distance_border < 0 or distance_center < 0
        [
          die
        ]
      ]
      set_non_cell_agents
    ]
  ]
end

to make-PP
  set max_size_agent calc_max_size_agent
  create-Phagophores 1
  [
    set_newPP 0
    set lifetime random maturationtime_max
    set size ((((InitialSizePPs + (lifetime * growthRatePPs)) / 3.14) ^ 0.5) * 4) 
    let valid_pos false
    let counter 0
    while [not valid_pos and counter <= 100]
    [
      setxy random-xcor random-ycor
      ifelse calc_min_distance 0 > 0 and distance_border > 0 and distance_center > 0
      [
        set valid_pos true
      ]
      [
        set counter counter + 1
      ]
    ]
    if counter >= 100
    [
      die
    ]
  ]
  set_non_cell_agents
end

to activate-PPs
  set max_size_agent calc_max_size_agent
  ask Phagophores with [activated = 0]
  [
    set activated 1
    move_towards random 360 random-normal movement_normal 2
    set lifetime lifetime + dt
    
    if lifetime > maturationtime_max and PPsMaturation
    [
      set size_temp1 size
      hatch-Autophagosomes 1
      [
         set_newAP size
       ]
      set_non_cell_agents_wo
      die
    ]
    set size calc_new_size growthRatePPs
  ]
end

to set_newPP [size_new]
  set color [150 150 150]
  set size size_new
  set lifetime 0
  set maturationtime_max random-normal mattime_mean_PPs mattime_std_PPs
  set activated 1
end

;##################################################################################
; Autophagsomes (APs) Functions ###################################################
;##################################################################################

to make-AP
  set max_size_agent calc_max_size_agent
  create-Autophagosomes 1
  [
    set_newAP 0
    set lifetime random 50
    set size ((((InitialSizePPs + (random mattime_mean_PPs * growthRatePPs) + (lifetime * growthRateAPs))/ 3.14) ^ 0.5) * 4)
    let valid_pos false
    let counter 0
    while [not valid_pos and counter <= 100]
    [
      setxy random-xcor random-ycor
      ifelse calc_min_distance 0 > 0 and distance_border > 0 and distance_center > 0
      [
        set valid_pos true
      ]
      [
        set counter counter + 1
      ]
    ]
    if counter >= 100
    [
      die
    ]
  ]
  set_non_cell_agents
end

to activate-APs
  set max_size_agent calc_max_size_agent
  ask Autophagosomes
  [
    if activated = 0
    [
      face nucleus 1
      if random 100 > mov_AP_to_nuc
      [
        set heading heading + 180
      ]
      move_towards heading random-normal movement_normal 2
      
      set size calc_new_size growthRateAPs
      
      set activated 1
      set lifetime lifetime + dt
    ]
  ]
end

to fuse-APs
  set max_size_agent calc_max_size_agent
  ask Autophagosomes
  [
    if fused = 0
    [
      if random 10000 < (fusionRateNonAL * fusionRateNonAL * 10000)
      [
        fuseNonALwithNonAL Lysosomes
      ]
      if random 10000 < (fusionRateNonAL * fusionRateAL * 10000)
      [
        fuseNonALwithAL
      ]
    ]
  ]
end
    

to set_newAP [size_new]
  set color [255 0 0]
  set size size_new
  set lifetime 0
  set activated 1
end

;##################################################################################
; Lysosomes (LYs) Functions #######################################################
;##################################################################################

to initiate-LYs
  set max_size_agent calc_max_size_agent
  ask patches_inCell 
  [
    if (random 1000000) < ((creationRateLYs * 1000) / count patches_inCell )
    [
      sprout-Lysosomes 1
      [
        set_newLY (((InitialSizeLYs / 3.14) ^ 0.5) * 4)
        if calc_min_distance 0 < 0 or distance_border < 0 or distance_center < 0
        [
          die
        ]
      ]
      set_non_cell_agents
    ]
  ]
end

to make-LY
  set max_size_agent calc_max_size_agent
  create-Lysosomes 1
  [
    set_newLY 0
    set lifetime random lifetime_max
    set size ((((InitialSizeLYs + (lifetime * growthRateLYs)) / 3.14) ^ 0.5) * 4)  
    let valid_pos false
    let counter 0
    while [not valid_pos and counter <= 100]
    [
      setxy random-xcor random-ycor
      ifelse calc_min_distance 0 > 0 and distance_border > 0 and distance_center > 0
      [
        set valid_pos true
      ]
      [
        set counter counter + 1
      ]
    ]
    if counter >= 100
    [
      die
    ]
  ]
  set_non_cell_agents
end

to activate-LYs
  set max_size_agent calc_max_size_agent
  ask Lysosomes
  [
    if activated = 0
    [
      if lifetime > lifetime_max and LYsDegradation
      [
        set_non_cell_agents_wo
        die
      ]
      face nucleus 1
      if random 100 > mov_LY_to_nuc
      [
        set heading heading + 180
      ]
      move_towards heading random-normal movement_normal 2
     
      set size calc_new_size growthRateLYs
      set activated 1
      set lifetime lifetime + dt
    ]
  ]
end

to fuse-LYs
  ask Lysosomes
  [
    if fused = 0
    [
      if random 10000 < (fusionRateNonAL * fusionRateNonAL * 10000)
      [
        fuseNonALwithNonAL Autophagosomes
      ]
      if random 10000 < (fusionRateNonAL * fusionRateAL * 10000)
      [
        fuseNonALwithAL
      ] 
    ]
  ]
end


to set_newLY [size_new]
  set color [255 255 40]
  set size size_new
  set lifetime 0
  set lifetime_max random-normal lifetime_mean_LYs lifetime_std_LYs
  set activated 1
end

;##################################################################################
; Autolyssomes (ALs) Functions ####################################################
;##################################################################################

to make-AL
  set max_size_agent calc_max_size_agent
  create-Autolysosomes 1
  [
    set_newAL 0
    set lifetime random lifetime_max
    set size ((((InitialSizeALs + (lifetime * growthRateALs)) / 3.14) ^ 0.5) * 4) 
    let valid_pos false
    let counter 0
    while [not valid_pos and counter <= 100]
    [
      setxy random-xcor random-ycor
      ifelse calc_min_distance 0 > 0 and distance_border > 0 and distance_center > 0
      [
        set valid_pos true
      ]
      [
        set counter counter + 1
      ]
    ]
    if counter >= 100
    [
      die
    ]
  ]
  set_non_cell_agents
end
 
to activate-ALs
  set max_size_agent calc_max_size_agent
  ask Autolysosomes
  [
    if activated = 0
    [
      if lifetime > lifetime_max and ALsDegradation
      [
        if ((random 100) < ReformationALsToLYs)
        [
          hatch-Lysosomes 1
          [
            set_newLY (((InitialSizeLYs / 3.14) ^ 0.5) * 4)
          ]
        ]
        set_non_cell_agents_wo
        die
      ]
      move_towards random 360 random-normal movement_normal 2
      
      set size calc_new_size growthRateALs
         
      set activated 1
      set lifetime lifetime + 1
    ]
  ]
end

to fuse-ALs
  ask Autolysosomes
  [
    if fused = 0
    [
      if random 10000 < (fusionRateAL * fusionRateNonAL * 10000) and activated = 0
      [
        fuseALwithNonAL Autophagosomes
      ]
      if random 10000 < (fusionRateAL * fusionRateNonAL * 10000) and activated = 0
      [
        fuseALwithNonAL Lysosomes
      ]
      if random 10000 < (fusionRateAL * fusionRateAL * 10000) and activated = 0
      [
        fuseALwithAL
      ]
    ]
  ]
end
      

to set_newAL [size_new]
  set color [128 0 128]
  set size size_new
  set lifetime 0
  set lifetime_max random-normal lifetime_mean_ALs lifetime_std_ALs
  set activated 1
end

;##################################################################################
; Turtle Functions ################################################################
;##################################################################################

to-report calc_new_size [growthRate]
  let oldsize (3.14 * ((size / 4) ^ 2))
  let olddia size
  let newsize oldsize + growthRate
  let newdia (((newsize / 3.14) ^ 0.5) * 4)
  let difdia newdia - olddia 
  ifelse calc_min_distance difdia > difdia and distance_border > difdia and distance_center > difdia
  [
    report size + difdia
  ]
  [
    report size
  ]
end

;##################################################################################
; Turtleset Functions #############################################################
;##################################################################################

to set_non_cell_agents
  set non_cell_agents (turtle-set Phagophores Autophagosomes Lysosomes Autolysosomes)
  set count_non_cell_agents count non_cell_agents
end

to set_non_cell_agents_wo
  set non_cell_agents other (turtle-set Phagophores Autophagosomes Lysosomes Autolysosomes)
  set count_non_cell_agents count non_cell_agents
end

;##################################################################################
; Fusion Functions ################################################################
;##################################################################################

to fuseNonALwithNonAL [type_partner]
  let partner_matrix calc_min_distance_for type_partner 0
  if matrix:get partner_matrix 0 1 < 0.01 and matrix:get partner_matrix 0 0 != -1
  [
    if [fused] of turtle matrix:get partner_matrix 0 0 = 0
    [
      set size_temp1 size
      set xcor1_temp xcor
      set ycor1_temp ycor
      
      ask turtle matrix:get partner_matrix 0 0
      [
        set size_temp2 size
        set xcor2_temp xcor
        set ycor2_temp ycor
        die
      ]
      
      hatch-Autolysosomes 1
      [
        set xcor (((xcor1_temp * size_temp1) + (xcor2_temp * size_temp2)) / (size_temp1 + size_temp2))
        set ycor (((ycor1_temp * size_temp1) + (ycor2_temp * size_temp2)) / (size_temp1 + size_temp2))
        set_newAL sqrt(((size_temp1 / 2) ^ 2) + ((size_temp2 / 2) ^ 2)) * 2
        set fused 1  
      ]     
      die
    ]
    set_non_cell_agents
  ] 
end

to fuseNonALwithAL
  let partner_matrix calc_min_distance_for Autolysosomes 0
  if  matrix:get partner_matrix 0 1 < 0.01 and matrix:get partner_matrix 0 0 != -1 
  [
    if [fused] of turtle matrix:get partner_matrix 0 0 = 0
    [
      set size_temp1 size
      set xcor1_temp xcor
      set ycor1_temp ycor
      
      ask turtle matrix:get partner_matrix 0 0
      [
        set size_temp2 size
        set xcor2_temp xcor
        set ycor2_temp ycor
        set xcor (((xcor1_temp * size_temp1) + (xcor2_temp * size_temp2)) / (size_temp1 + size_temp2))
        set ycor (((ycor1_temp * size_temp1) + (ycor2_temp * size_temp2)) / (size_temp1 + size_temp2))
        set size sqrt(((size_temp1 / 2) ^ 2) + ((size_temp2 / 2) ^ 2)) * 2
        set fused 1  
      ]
      die
    ]
    set_non_cell_agents
  ]
end
  

to fuseALwithNonAL [type_partner]
  let partner_matrix calc_min_distance_for type_partner 0
  
  if matrix:get partner_matrix 0 1 < 0.01 and matrix:get partner_matrix 0 0 != -1
  [
    if [fused] of turtle matrix:get partner_matrix 0 0 = 0
    [
      set size_temp1 size
      set xcor1_temp xcor
      set ycor1_temp ycor
      ask turtle matrix:get partner_matrix 0 0
      [
        set size_temp2 size
        set xcor2_temp xcor
        set ycor2_temp ycor
        die
      ]
      set xcor (((xcor1_temp * size_temp1) + (xcor2_temp * size_temp2)) / (size_temp1 + size_temp2))
      set ycor (((ycor1_temp * size_temp1) + (ycor2_temp * size_temp2)) / (size_temp1 + size_temp2))
      set size sqrt(((size_temp1 / 2) ^ 2) + ((size_temp2 / 2) ^ 2)) * 2
      set fused 1
    ]
    set_non_cell_agents  
  ] 
end

to fuseALwithAL
  let partner_matrix calc_min_distance_for Autolysosomes 0
  
  if matrix:get partner_matrix 0 1 < 0.01 and matrix:get partner_matrix 0 0 != -1
  [
    if [fused] of turtle matrix:get partner_matrix 0 0 = 0
    [
      set size_temp1 size
      set xcor1_temp xcor
      set ycor1_temp ycor
      set lifetime1_temp lifetime
      set lifetimeMax1_temp lifetime_max
      
      ask turtle matrix:get partner_matrix 0 0 
      [
        set size_temp2 size
        set xcor2_temp xcor
        set ycor2_temp ycor
        set lifetime2_temp lifetime
        set lifetimeMax2_temp lifetime_max
        die
      ]    
      set xcor (((xcor1_temp * size_temp1) + (xcor2_temp * size_temp2)) / (size_temp1 + size_temp2))
      set ycor (((ycor1_temp * size_temp1) + (ycor2_temp * size_temp2)) / (size_temp1 + size_temp2))
      set size sqrt(((size_temp1 / 2) ^ 2) + ((size_temp2 / 2) ^ 2)) * 2  
      set lifetime (((lifetime1_temp * size_temp1) + (lifetime2_temp * size_temp2)) / (size_temp1 + size_temp2))
      set lifetime_max (((lifetimeMax1_temp * size_temp1) + (lifetimeMax2_temp * size_temp2)) / (size_temp1 + size_temp2))
      set fused 1
    ]
    set_non_cell_agents
  ]
end
 


;##################################################################################
; Distance Functions ##############################################################
;##################################################################################
to-report calc_max_size_agent
  ifelse count non_cell_agents > 0
  [
    report [size] of max-one-of non_cell_agents [size]
  ]
  [
    report 0
  ]
end

to-report calc_min_distance [radius_increase]
  set reporter_matrix matrix:copy dummy_matrix
  if count_non_cell_agents > 1
  [
    set neighbor_all other non_cell_agents in-radius ((max_size_agent / 2) + (size / 2) + radius_increase)
    if count neighbor_all  > 0 
    [ 
      set neighbor_one one-of neighbor_all
      while [neighbor_one != nobody]
      [
        let distance_neighbor (distance neighbor_one - ([size] of neighbor_one / 2) - ([size] of self / 2))
        if distance_neighbor < matrix:get reporter_matrix 0 1
        [
          matrix:set reporter_matrix 0 0 [who] of neighbor_one
          matrix:set reporter_matrix 0 1 distance_neighbor
        ]
        ask neighbor_one
        [
          set neighbor_all other neighbor_all
        ]
        set neighbor_one one-of neighbor_all
      ]
    ]    
  ]  
  report matrix:get reporter_matrix 0 1
end

to-report calc_min_distance_for [chosen_agentset radius_increase]
  set reporter_matrix matrix:copy dummy_matrix
  if count other chosen_agentset > 0
  [
    set neighbor_all other chosen_agentset in-radius ((max_size_agent / 2) + (size / 2) + radius_increase)
    if count neighbor_all  > 0 
    [ 
      set neighbor_one one-of neighbor_all
      while [neighbor_one != nobody]
      [
        let distance_neighbor (distance neighbor_one - ([size] of neighbor_one / 2) - ([size] of self / 2))
        if distance_neighbor < matrix:get reporter_matrix 0 1
        [
          matrix:set reporter_matrix 0 0 [who] of neighbor_one
          matrix:set reporter_matrix 0 1 distance_neighbor
        ]
        ask neighbor_one
        [
          set neighbor_all other neighbor_all
        ]
        set neighbor_one one-of neighbor_all
      ]
    ]
  ]
  report reporter_matrix
end

to-report calc_min_distance_to [partner]
  ifelse partner != nobody
  [
    report (distance partner - ([size] of partner / 2) - ([size] of self / 2))
  ]
  [
    report 100
  ]
end

to-report distance_border
  report (([size] of cell 0 / 2) - ((distance cell 0) + (size / 2)))
end

to-report distance_center
  report ((distance nucleus 1) - (size / 2) - ([size] of nucleus 1 / 2)) 
end


;##################################################################################
; Movement Functions ##############################################################
;##################################################################################

to move_towards [heading_towards max_movement]
  let movement_temp max_movement
  let movement 0
  let break false
  set heading heading_towards
  
  while [movement < max_movement and movement_temp > 0.005]
  [
    set break false
    while [movement + movement_temp <= max_movement and not break]
    [
      ifelse can-move? movement_temp
      [
        fd movement_temp
        ifelse calc_min_distance 0 < 0 or distance_border < 0 or distance_center < 0
        [
          fd (- movement_temp)
          set break true
        ]
        [
          set movement movement + movement_temp
        ]
      ]
      [
        set break true
      ]
    ]
    set movement_temp movement_temp / 3
  ]     
end

;##################################################################################
; Reporter Functions ##############################################################
;##################################################################################  

to create_ReporterList
  set reporterList[]
  set reporterList lput count Phagophores reporterList
  ifelse count Phagophores > 0
  [
    set reporterList lput (round(((((mean [size] of Phagophores)/ 4)^ 2)* 3.14) * 1000) / 1000) reporterList
  ]
  [
    set reporterList lput 0 reporterList
  ]
  set reporterList lput count Autophagosomes reporterList
  ifelse count Autophagosomes > 0
  [
    set reporterList lput (round(((((mean [size] of Autophagosomes)/ 4)^ 2)* 3.14) * 1000) / 1000) reporterList
  ]
  [
    set reporterList lput 0 reporterList
  ]
  set reporterList lput count Lysosomes reporterList
  ifelse count Lysosomes > 0
  [
    set reporterList lput (round(((((mean [size] of Lysosomes)/ 4)^ 2)* 3.14) * 1000) / 1000) reporterList
  ]
  [
    set reporterList lput 0 reporterList
  ]
  set reporterList lput count Autolysosomes reporterList
  ifelse count Autolysosomes > 0
  [
    set reporterList lput (round(((((mean [size] of Autolysosomes)/ 4)^ 2)* 3.14) * 1000) / 1000) reporterList
  ]
  [
    set reporterList lput 0 reporterList
  ]
end  
@#$#@#$#@
GRAPHICS-WINDOW
945
15
1687
778
30
30
12.0
1
10
1
1
1
0
0
0
1
-30
30
-30
30
0
0
1
Time (min)
30.0

BUTTON
1860
45
1985
78
NIL
setup\n
NIL
1
T
OBSERVER
NIL
NIL
NIL
NIL
1

BUTTON
2015
45
2140
78
NIL
go
T
1
T
OBSERVER
NIL
NIL
NIL
NIL
1

BUTTON
2165
45
2290
78
go one step
go
NIL
1
T
OBSERVER
NIL
NIL
NIL
NIL
1

SLIDER
15
135
155
168
InitialNumAPs
InitialNumAPs
0
50
31
1
1
NIL
HORIZONTAL

SLIDER
15
180
155
213
InitialNumLYs
InitialNumLYs
0
100
19
1
1
NIL
HORIZONTAL

MONITOR
1830
310
2055
355
NIL
count Autophagosomes
17
1
11

MONITOR
2265
155
2490
200
NIL
count Lysosomes
17
1
11

MONITOR
2265
310
2490
355
NIL
count Autolysosomes
17
1
11

SLIDER
160
180
300
213
creationRateLYs
creationRateLYs
0
2500
1260
1
1
NIL
HORIZONTAL

SLIDER
450
295
590
328
ReformationALsToLYs
ReformationALsToLYs
0
100
50
1
1
NIL
HORIZONTAL

BUTTON
2315
45
2457
78
go 180 (= 3h) steps
go-many 180
NIL
1
T
OBSERVER
NIL
NIL
NIL
NIL
1

MONITOR
1830
155
2055
200
NIL
count Phagophores
17
1
11

SLIDER
15
55
155
88
InitialNumPPs
InitialNumPPs
0
10
3
1
1
NIL
HORIZONTAL

SLIDER
160
55
300
88
creationRatePPs
creationRatePPs
0
5000
420
1
1
NIL
HORIZONTAL

SLIDER
160
90
300
123
growthRatePPs
growthRatePPs
0
0.001
6.0E-4
0.0001
1
NIL
HORIZONTAL

SLIDER
160
215
300
248
growthRateLYs
growthRateLYs
0
0.005
0.0020
0.001
1
NIL
HORIZONTAL

SLIDER
15
355
155
388
movement_normal
movement_normal
0
10
4
0.01
1
NIL
HORIZONTAL

SLIDER
305
180
445
213
lifetime_mean_LYs
lifetime_mean_LYs
0
100
18
1
1
NIL
HORIZONTAL

SLIDER
305
260
445
293
lifetime_mean_ALs
lifetime_mean_ALs
0
100
95
0.5
1
NIL
HORIZONTAL

SLIDER
305
215
445
248
lifetime_std_LYs
lifetime_std_LYs
0
5
2
0.5
1
NIL
HORIZONTAL

SLIDER
305
295
445
328
lifetime_std_ALs
lifetime_std_ALs
0
5
2
0.5
1
NIL
HORIZONTAL

SLIDER
305
55
445
88
mattime_mean_PPs
mattime_mean_PPs
0
100
7.5
1
1
NIL
HORIZONTAL

SLIDER
305
90
445
123
mattime_std_PPs
mattime_std_PPs
0
5
2
0.5
1
NIL
HORIZONTAL

MONITOR
1830
210
2052
255
mean area Phagophores [µm²]
item 1 reporterList
17
1
11

MONITOR
2265
210
2490
255
mean area Lysosmes [µm²]
item 5 reporterList
17
1
11

MONITOR
2265
360
2490
405
mean area Autolysosmes [µm²]
item 7 reporterList
17
1
11

PLOT
2180
485
2610
775
Counts
NIL
NIL
0.0
10.0
0.0
10.0
true
false
"" ""
PENS
"PP" 1.0 0 -5987164 true "" "plot count Phagophores"
"AP" 1.0 0 -817084 true "" "plot count Autophagosomes"

PLOT
1735
485
2165
775
Counts
NIL
NIL
0.0
10.0
0.0
10.0
true
false
"" ""
PENS
"default" 1.0 0 -1184463 true "" "plot count Lysosomes"
"pen-1" 1.0 0 -4699768 true "" "plot count Autolysosomes"

SLIDER
160
380
300
413
mov_LY_to_nuc
mov_LY_to_nuc
0
100
55
1
1
NIL
HORIZONTAL

MONITOR
1830
360
2055
405
mean area Autophagosomes [µm²]
item 3 reporterList
17
1
11

SLIDER
15
260
155
293
InitialNumALs
InitialNumALs
0
50
28
1
1
NIL
HORIZONTAL

SLIDER
160
135
300
168
growthRateAPs
growthRateAPs
0
0.001
8.0E-4
0.00001
1
NIL
HORIZONTAL

SWITCH
450
195
590
228
LYsDegradation
LYsDegradation
0
1
-1000

SWITCH
450
260
590
293
ALsDegradation
ALsDegradation
0
1
-1000

SWITCH
450
75
590
108
PPsMaturation
PPsMaturation
0
1
-1000

SLIDER
15
90
155
123
InitialSizePPs
InitialSizePPs
0
0.2
0.06
0.01
1
NIL
HORIZONTAL

SLIDER
15
215
155
248
InitialSizeLYs
InitialSizeLYs
0
0.25
0.095
0.001
1
NIL
HORIZONTAL

SLIDER
15
295
155
328
InitialSizeALs
InitialSizeALs
0
0.5
0.225
0.001
1
NIL
HORIZONTAL

SLIDER
160
340
300
373
mov_AP_to_nuc
mov_AP_to_nuc
0
100
85
1
1
NIL
HORIZONTAL

SLIDER
385
340
525
373
fusionRateNonAL
fusionRateNonAL
0
1
0.45
0.01
1
NIL
HORIZONTAL

SLIDER
385
380
525
413
fusionRateAL
fusionRateAL
0
1
0.15
0.01
1
NIL
HORIZONTAL

SLIDER
160
280
300
313
growthRateALs
growthRateALs
0
0.005
0.0012
0.0001
1
NIL
HORIZONTAL

BUTTON
55
10
205
43
Set FM Conditions
set InitialNumPPs 3\nset InitialNumAPs 31\nset InitialNumLYs 19\nset InitialNumALs 28\nset InitialSizePPs 0.06\nset InitialSizeLYs 0.095\nset InitialSizeALs 0.225\nset creationRatePPs 420\nset creationRateLYs 1260\nset mattime_mean_PPs 7.5\nset mattime_std_PPs 2\nset lifetime_mean_LYs 18\nset lifetime_std_LYs 2\nset lifetime_mean_ALs 95\nset lifetime_std_ALs 2\nset growthRatePPs 6e-04\nset growthRateAPs 8e-04\nset growthRateLYs 0.002\nset growthRateALs 0.0012\nset PPsMaturation true\nset LYsDegradation true\nset ALsDegradation true\nset movement_normal 4\nset mov_AP_to_Nuc 85\nset mov_LY_to_Nuc 55\nset reformationALsToLYs 50\nset fusionRateNonAL 0.45\nset fusionRateAL 0.15\nset Cell_Size 60\nset Nucleus_Size 20\nset Nucleus_Offset 0\n
NIL
1
T
OBSERVER
NIL
NIL
NIL
NIL
1

BUTTON
230
10
387
43
set FM+BAF Conditions
set InitialNumPPs 3\nset InitialNumAPs 31\nset InitialNumLYs 19\nset InitialNumALs 28\nset InitialSizePPs 0.06\nset InitialSizeLYs 0.095\nset InitialSizeALs 0.225\nset creationRatePPs 420\nset creationRateLYs 1260\nset mattime_mean_PPs 7.5\nset mattime_std_PPs 2\nset lifetime_mean_LYs 18\nset lifetime_std_LYs 2\nset lifetime_mean_ALs 95\nset lifetime_std_ALs 2\nset growthRatePPs 6e-04\nset growthRateAPs 8e-04\nset growthRateLYs 0.002\nset growthRateALs 0.0012\nset PPsMaturation true\nset LYsDegradation false\nset ALsDegradation false\nset movement_normal 4\nset mov_AP_to_Nuc 85\nset mov_LY_to_Nuc 55\nset reformationALsToLYs 50\nset fusionRateNonAL 0.45\nset fusionRateAL 0.15\nset Cell_Size 60\nset Nucleus_Size 20\nset Nucleus_Offset 0\n
NIL
1
T
OBSERVER
NIL
NIL
NIL
NIL
1

SLIDER
160
420
300
453
Nucleus_Size
Nucleus_Size
0
50
20
1
1
NIL
HORIZONTAL

SLIDER
15
420
155
453
Cell_Size
Cell_Size
0
100
60
1
1
NIL
HORIZONTAL

SLIDER
305
420
445
453
Nucleus_Offset
Nucleus_Offset
0
20
0
1
1
NIL
HORIZONTAL

@#$#@#$#@
## WHAT IS IT?

This is the basic model of the autophagic process under full medium (FM) conditions with and without the addition of Bafilomycin A1 (Baf), as described in the publication.

## HOW IT WORKS

This model used 4 different kind of agents, Phagophores (PP), Autophagosomes (AP), Lysosomes (LY) and Autolysosomes (AL) to model the process of autophagy. It starts with the nucleation of a phagophore, over the maturation into an autophagosome, to the fusion process between an autophagosome and a lysosome to form an autolysosome and ends with the degradation of the autolysosome.

## HOW TO USE IT

On the left side of the graphic output are all parameters which control the model.
Use the "set XXX Condtions" Buttons to set all parameters according to the chosen condition.

On the right side of the graphic output are all the buttons needed to run the model.
Use the setup button to initialize the model. The model was fitted to simulate the 3 hours time-course of the autophagic process.

## THINGS TO NOTICE

This model predicts the spot count and spot size very well for FM conditions without the addtion of Baf, but shows a deviation for conditions with Baf. Therefore an advanced model of autophagy was created, which is also part of the publication.

## CREDITS AND REFERENCES

Written by
Christoph Boerlin
DKFZ Heidelberg, Germany
2014

@#$#@#$#@
default
true
0
Polygon -7500403 true true 150 5 40 250 150 205 260 250

airplane
true
0
Polygon -7500403 true true 150 0 135 15 120 60 120 105 15 165 15 195 120 180 135 240 105 270 120 285 150 270 180 285 210 270 165 240 180 180 285 195 285 165 180 105 180 60 165 15

arrow
true
0
Polygon -7500403 true true 150 0 0 150 105 150 105 293 195 293 195 150 300 150

box
false
0
Polygon -7500403 true true 150 285 285 225 285 75 150 135
Polygon -7500403 true true 150 135 15 75 150 15 285 75
Polygon -7500403 true true 15 75 15 225 150 285 150 135
Line -16777216 false 150 285 150 135
Line -16777216 false 150 135 15 75
Line -16777216 false 150 135 285 75

bug
true
0
Circle -7500403 true true 96 182 108
Circle -7500403 true true 110 127 80
Circle -7500403 true true 110 75 80
Line -7500403 true 150 100 80 30
Line -7500403 true 150 100 220 30

butterfly
true
0
Polygon -7500403 true true 150 165 209 199 225 225 225 255 195 270 165 255 150 240
Polygon -7500403 true true 150 165 89 198 75 225 75 255 105 270 135 255 150 240
Polygon -7500403 true true 139 148 100 105 55 90 25 90 10 105 10 135 25 180 40 195 85 194 139 163
Polygon -7500403 true true 162 150 200 105 245 90 275 90 290 105 290 135 275 180 260 195 215 195 162 165
Polygon -16777216 true false 150 255 135 225 120 150 135 120 150 105 165 120 180 150 165 225
Circle -16777216 true false 135 90 30
Line -16777216 false 150 105 195 60
Line -16777216 false 150 105 105 60

car
false
0
Polygon -7500403 true true 300 180 279 164 261 144 240 135 226 132 213 106 203 84 185 63 159 50 135 50 75 60 0 150 0 165 0 225 300 225 300 180
Circle -16777216 true false 180 180 90
Circle -16777216 true false 30 180 90
Polygon -16777216 true false 162 80 132 78 134 135 209 135 194 105 189 96 180 89
Circle -7500403 true true 47 195 58
Circle -7500403 true true 195 195 58

circle
false
0
Circle -7500403 true true 0 0 300

circle 2
false
0
Circle -7500403 true true 0 0 300
Circle -16777216 true false 30 30 240

cow
false
0
Polygon -7500403 true true 200 193 197 249 179 249 177 196 166 187 140 189 93 191 78 179 72 211 49 209 48 181 37 149 25 120 25 89 45 72 103 84 179 75 198 76 252 64 272 81 293 103 285 121 255 121 242 118 224 167
Polygon -7500403 true true 73 210 86 251 62 249 48 208
Polygon -7500403 true true 25 114 16 195 9 204 23 213 25 200 39 123

cylinder
false
0
Circle -7500403 true true 0 0 300

dot
false
0
Circle -7500403 true true 90 90 120

face happy
false
0
Circle -7500403 true true 8 8 285
Circle -16777216 true false 60 75 60
Circle -16777216 true false 180 75 60
Polygon -16777216 true false 150 255 90 239 62 213 47 191 67 179 90 203 109 218 150 225 192 218 210 203 227 181 251 194 236 217 212 240

face neutral
false
0
Circle -7500403 true true 8 7 285
Circle -16777216 true false 60 75 60
Circle -16777216 true false 180 75 60
Rectangle -16777216 true false 60 195 240 225

face sad
false
0
Circle -7500403 true true 8 8 285
Circle -16777216 true false 60 75 60
Circle -16777216 true false 180 75 60
Polygon -16777216 true false 150 168 90 184 62 210 47 232 67 244 90 220 109 205 150 198 192 205 210 220 227 242 251 229 236 206 212 183

fish
false
0
Polygon -1 true false 44 131 21 87 15 86 0 120 15 150 0 180 13 214 20 212 45 166
Polygon -1 true false 135 195 119 235 95 218 76 210 46 204 60 165
Polygon -1 true false 75 45 83 77 71 103 86 114 166 78 135 60
Polygon -7500403 true true 30 136 151 77 226 81 280 119 292 146 292 160 287 170 270 195 195 210 151 212 30 166
Circle -16777216 true false 215 106 30

flag
false
0
Rectangle -7500403 true true 60 15 75 300
Polygon -7500403 true true 90 150 270 90 90 30
Line -7500403 true 75 135 90 135
Line -7500403 true 75 45 90 45

flower
false
0
Polygon -10899396 true false 135 120 165 165 180 210 180 240 150 300 165 300 195 240 195 195 165 135
Circle -7500403 true true 85 132 38
Circle -7500403 true true 130 147 38
Circle -7500403 true true 192 85 38
Circle -7500403 true true 85 40 38
Circle -7500403 true true 177 40 38
Circle -7500403 true true 177 132 38
Circle -7500403 true true 70 85 38
Circle -7500403 true true 130 25 38
Circle -7500403 true true 96 51 108
Circle -16777216 true false 113 68 74
Polygon -10899396 true false 189 233 219 188 249 173 279 188 234 218
Polygon -10899396 true false 180 255 150 210 105 210 75 240 135 240

house
false
0
Rectangle -7500403 true true 45 120 255 285
Rectangle -16777216 true false 120 210 180 285
Polygon -7500403 true true 15 120 150 15 285 120
Line -16777216 false 30 120 270 120

leaf
false
0
Polygon -7500403 true true 150 210 135 195 120 210 60 210 30 195 60 180 60 165 15 135 30 120 15 105 40 104 45 90 60 90 90 105 105 120 120 120 105 60 120 60 135 30 150 15 165 30 180 60 195 60 180 120 195 120 210 105 240 90 255 90 263 104 285 105 270 120 285 135 240 165 240 180 270 195 240 210 180 210 165 195
Polygon -7500403 true true 135 195 135 240 120 255 105 255 105 285 135 285 165 240 165 195

line
true
0
Line -7500403 true 150 0 150 300

line half
true
0
Line -7500403 true 150 0 150 150

pentagon
false
0
Polygon -7500403 true true 150 15 15 120 60 285 240 285 285 120

person
false
0
Circle -7500403 true true 110 5 80
Polygon -7500403 true true 105 90 120 195 90 285 105 300 135 300 150 225 165 300 195 300 210 285 180 195 195 90
Rectangle -7500403 true true 127 79 172 94
Polygon -7500403 true true 195 90 240 150 225 180 165 105
Polygon -7500403 true true 105 90 60 150 75 180 135 105

plant
false
0
Rectangle -7500403 true true 135 90 165 300
Polygon -7500403 true true 135 255 90 210 45 195 75 255 135 285
Polygon -7500403 true true 165 255 210 210 255 195 225 255 165 285
Polygon -7500403 true true 135 180 90 135 45 120 75 180 135 210
Polygon -7500403 true true 165 180 165 210 225 180 255 120 210 135
Polygon -7500403 true true 135 105 90 60 45 45 75 105 135 135
Polygon -7500403 true true 165 105 165 135 225 105 255 45 210 60
Polygon -7500403 true true 135 90 120 45 150 15 180 45 165 90

sheep
false
15
Circle -1 true true 203 65 88
Circle -1 true true 70 65 162
Circle -1 true true 150 105 120
Polygon -7500403 true false 218 120 240 165 255 165 278 120
Circle -7500403 true false 214 72 67
Rectangle -1 true true 164 223 179 298
Polygon -1 true true 45 285 30 285 30 240 15 195 45 210
Circle -1 true true 3 83 150
Rectangle -1 true true 65 221 80 296
Polygon -1 true true 195 285 210 285 210 240 240 210 195 210
Polygon -7500403 true false 276 85 285 105 302 99 294 83
Polygon -7500403 true false 219 85 210 105 193 99 201 83

square
false
0
Rectangle -7500403 true true 30 30 270 270

square 2
false
0
Rectangle -7500403 true true 30 30 270 270
Rectangle -16777216 true false 60 60 240 240

star
false
0
Polygon -7500403 true true 151 1 185 108 298 108 207 175 242 282 151 216 59 282 94 175 3 108 116 108

target
false
0
Circle -7500403 true true 0 0 300
Circle -16777216 true false 30 30 240
Circle -7500403 true true 60 60 180
Circle -16777216 true false 90 90 120
Circle -7500403 true true 120 120 60

tree
false
0
Circle -7500403 true true 118 3 94
Rectangle -6459832 true false 120 195 180 300
Circle -7500403 true true 65 21 108
Circle -7500403 true true 116 41 127
Circle -7500403 true true 45 90 120
Circle -7500403 true true 104 74 152

triangle
false
0
Polygon -7500403 true true 150 30 15 255 285 255

triangle 2
false
0
Polygon -7500403 true true 150 30 15 255 285 255
Polygon -16777216 true false 151 99 225 223 75 224

truck
false
0
Rectangle -7500403 true true 4 45 195 187
Polygon -7500403 true true 296 193 296 150 259 134 244 104 208 104 207 194
Rectangle -1 true false 195 60 195 105
Polygon -16777216 true false 238 112 252 141 219 141 218 112
Circle -16777216 true false 234 174 42
Rectangle -7500403 true true 181 185 214 194
Circle -16777216 true false 144 174 42
Circle -16777216 true false 24 174 42
Circle -7500403 false true 24 174 42
Circle -7500403 false true 144 174 42
Circle -7500403 false true 234 174 42

turtle
true
0
Polygon -10899396 true false 215 204 240 233 246 254 228 266 215 252 193 210
Polygon -10899396 true false 195 90 225 75 245 75 260 89 269 108 261 124 240 105 225 105 210 105
Polygon -10899396 true false 105 90 75 75 55 75 40 89 31 108 39 124 60 105 75 105 90 105
Polygon -10899396 true false 132 85 134 64 107 51 108 17 150 2 192 18 192 52 169 65 172 87
Polygon -10899396 true false 85 204 60 233 54 254 72 266 85 252 107 210
Polygon -7500403 true true 119 75 179 75 209 101 224 135 220 225 175 261 128 261 81 224 74 135 88 99

wheel
false
0
Circle -7500403 true true 3 3 294
Circle -16777216 true false 30 30 240
Line -7500403 true 150 285 150 15
Line -7500403 true 15 150 285 150
Circle -7500403 true true 120 120 60
Line -7500403 true 216 40 79 269
Line -7500403 true 40 84 269 221
Line -7500403 true 40 216 269 79
Line -7500403 true 84 40 221 269

wolf
false
0
Polygon -16777216 true false 253 133 245 131 245 133
Polygon -7500403 true true 2 194 13 197 30 191 38 193 38 205 20 226 20 257 27 265 38 266 40 260 31 253 31 230 60 206 68 198 75 209 66 228 65 243 82 261 84 268 100 267 103 261 77 239 79 231 100 207 98 196 119 201 143 202 160 195 166 210 172 213 173 238 167 251 160 248 154 265 169 264 178 247 186 240 198 260 200 271 217 271 219 262 207 258 195 230 192 198 210 184 227 164 242 144 259 145 284 151 277 141 293 140 299 134 297 127 273 119 270 105
Polygon -7500403 true true -1 195 14 180 36 166 40 153 53 140 82 131 134 133 159 126 188 115 227 108 236 102 238 98 268 86 269 92 281 87 269 103 269 113

x
false
0
Polygon -7500403 true true 270 75 225 30 30 225 75 270
Polygon -7500403 true true 30 75 75 30 270 225 225 270

@#$#@#$#@
NetLogo 5.0.5
@#$#@#$#@
@#$#@#$#@
@#$#@#$#@
@#$#@#$#@
@#$#@#$#@
default
0.0
-0.2 0 0.0 1.0
0.0 1 1.0 0.0
0.2 0 0.0 1.0
link direction
true
0
Line -7500403 true 150 150 90 180
Line -7500403 true 150 150 210 180

@#$#@#$#@
1
@#$#@#$#@
