# Supplementary material for: Agent-based modeling of autophagy reveals emergent regulatory behavior of spatio-temporal autophagy dynamics
Source: Cell Commun Signal. 2014 Sep 10;12:56. doi: 10.1186/s12964-014-0056-8 (PMC4172826; doi:10.1186/s12964-014-0056-8)
Supplement: Additional file 2: — Integrative model of Autophagy. NetLogo File for the integrative model of Autophagy, load and use with NetLogo 5.0.5 or newer. [file 12964_2014_56_MOESM2_ESM.zip › 12964_2014_56_MOESM2_ESM.nlogo]

;##################################################################################
;;; Variables and Extensions ######################################################
;##################################################################################

extensions [matrix]

globals
[
 ; time step duration (min)
 dt 
 
 ;distinguish differnt kind of patches 
 patches_inCell
 patches_border
 
 ;agentset for PP,AP,LY,AL
 non_cell_agents
 count_non_cell_agents

 ;Variables needed for calc_min_distance and find_heading 
 neighbor_one neighbor_all neighbor_neighbor_one neighbor_neighbor_all
 distance_matrix dummy_matrix reporter_matrix
 max_size_agent
  
 ;Variables needed for the fusion events 
 LYToFuse ALToFuse APToFuse
 size_temp1 size_temp2
 xcor1_temp ycor1_temp xcor2_temp ycor2_temp
 lifetime1_temp lifetime2_temp lifetimeMax1_temp lifetimeMax2_temp
 nut_bound_temp1 nut_bound_temp2
  
 ;for diffusion process
 agNeigh
 numNeigh
 
 ;for nutrition based events
 mean_nut_free
 
 ;output list for RNetLogo
 reporterList
 ]

breed [Cells Cell]
breed [Nuclei Nucleus]
breed [Phagophores Phagophore]
breed [Autophagosomes Autophagosome]
breed [Lysosomes Lysosome]
breed [Autolysosomes Autolysosome]

turtles-own
[
  lifetime
  lifetime_max
  maturationtime_max
  activated
  fused
  nut_stored
]

patches-own
[
  nut_free
  nut_bound
  
  ;for diffusion
  inCell
  nut_free_temp
  nut_bound_temp
]

;##################################################################################
; Setup ###########################################################################
;##################################################################################

to setup
  clear-all
  
  set dt 1
  set dummy_matrix matrix:from-row-list [[-1 100]]
       
  set-default-shape turtles "circle"
  
  create-Cells 1
  [ 
    set size Cell_Size
    set color [45 141 190 75]
  ]
 
  create-Nuclei 1
  [
    set size Nucleus_Size
    set color brown
    setxy ((Nucleus_Offset / 100) * ((Cell_Size / 2) - (Nucleus_Size / 2))) 0
  ]
  
  ;set Patches (= Background) color to white, define Cell region     
  set patches_inCell patches with [distancexy 0 0 < (Cell_Size / 2) + 1 and distance Nucleus 1 > ((Nucleus_Size / 2) - 1)]
  set patches_border patches with [distancexy 0 0 > (Cell_Size / 2) and distancexy 0 0 < ((Cell_Size / 2) + 1)]
  ask patches
  [
    set pcolor white
  ]  
    
    set_non_cell_agents
  
  ;create Initial Number of Agents   
  repeat initialNumPPs [make-PP]
  repeat initialNumAPs [make-AP]
  repeat initialNumLYs [make-LY]
  repeat initialNumAls [make-AL]
  
  initiate-patches
  
  reset-ticks
  create_ReporterList
end

;##################################################################################
; Go ##############################################################################
;##################################################################################
 
to go
  if (sum [Nut_free] of patches_inCell + sum [Nut_bound] of patches_inCell) = 0 or count turtles > 500
  [
    stop
  ]
  
  ask turtles
  [
    set activated 0
    set fused 0
  ]

  activate-patches
       
  initiate-PPs
  initiate-LYs
  
  activate-PPs
  activate-APs
  activate-LYs
  activate-ALs
  
  fuse-APs
  fuse-LYs
  fuse-ALs
   
  update_Pcolor
  
  tick-advance dt
  
  create_ReporterList
  update-plots
end

to go-many [number]
  repeat number [go]
end

;##################################################################################
; Patches Functions ###############################################################
;##################################################################################
 
 to initiate-patches
   ask patches_inCell
  [
    set inCell 1
    ifelse nut_free_mean = 0
    [
      set nut_free 0
    ]
    [
      set nut_free random-normal nut_free_mean nut_free_std
    ]
    ifelse nut_bound_mean = 0
    [
      set nut_bound 0
    ]
    [
      set nut_bound random-normal nut_bound_mean nut_bound_std
    ]
  ]
  update_Pcolor
 end
 
to activate-patches
  patches_inc
  patches_conv
  patches_dec
  patches_set_temp
  patches_diffuse
  patches_set
  set mean_nut_free mean [Nut_free] of patches_inCell
end
 
to patches_inc
  ask patches_border
  [
    set nut_free nut_free + nut_free_inc_border
  ]
end
 
to patches_conv
  ask patches_inCell
  [
    ifelse nut_free > nut_free_conv
    [
      set nut_bound nut_bound + nut_free_conv
      set nut_free nut_free - nut_free_conv
    ]
    [
      set nut_bound nut_bound + nut_free
      set nut_free 0
    ]
  ]
end

to patches_dec
  ask patches_inCell
  [
    ifelse nut_free > nut_free_dec_all
    [
      set nut_free nut_free - nut_free_dec_all
    ]
    [
      set nut_free 0
    ]
  ]
end
   
 
to patches_set_temp
  ask patches_inCell
  [
    set nut_free_temp nut_free
    set nut_bound_temp nut_bound
  ]
end
 
to patches_set
  ask patches_inCell
  [
    set nut_free nut_free_temp
    set nut_bound nut_bound_temp
  ]
end
 
to patches_diffuse
  ask patches_inCell
  [
    ;diffusion
    set agNeigh neighbors with [inCell = 1]
    set numNeigh count agNeigh
    let nut_free_diffamount nut_free * (nut_free_diffuse / 100)
    let nut_bound_diffamount nut_bound * (nut_bound_diffuse / 100)
    ask agNeigh
    [
      set nut_free_temp nut_free_temp + (nut_free_diffamount / numNeigh)
      set nut_bound_temp nut_bound_temp + (nut_bound_diffamount / numNeigh)
    ]
    set nut_free_temp nut_free_temp - nut_free_diffamount
    set nut_bound_temp nut_bound_temp - nut_bound_diffamount 
  ]
end
 
 
to update_Pcolor
  ask patches_inCell
  [
    let color_free round (nut_free) * 5
    let color_bound round (nut_bound) * 5
    if color_free > 255
    [
      set color_free 255
    ]
    if color_bound > 255
    [
      set color_bound 255
    ]
    set pcolor (list 0 color_free color_bound)
  ]  
end

;##################################################################################
; Phagophores (PPs) Functions #####################################################
;##################################################################################

to initiate-PPs
  set max_size_agent calc_max_size_agent
  ask patches_inCell 
  [
    let nut_mod calc_deltafunction (nut_free_mean - mean_nut_free) nut_fac_PP_lin nut_fac_PP_exp
    if random 1000000 < (((creationRatePPs * 1000) / count patches_inCell ) * nut_mod)
    [
      sprout-Phagophores 1
      [
        set_newPP (((initialSizePPs / 3.14) ^ 0.5) * 4)
        if calc_min_distance 0 < 0 or distance_border < 0 or distance_center < 0
        [
          die
        ]
      ]
      set_non_cell_agents
    ]
  ]
end

to make-PP
  set max_size_agent calc_max_size_agent
  create-Phagophores 1
  [
    set_newPP 0
    set lifetime random maturationtime_max
    set size ((((InitialSizePPs + (lifetime * growthRatePPs)) / 3.14) ^ 0.5) * 4) 
    let valid_pos false
    let counter 0
    while [not valid_pos and counter <= 100]
    [
      setxy random-xcor random-ycor
      ifelse calc_min_distance 0 > 0 and distance_border > 0 and distance_center > 0
      [
        set valid_pos true
      ]
      [
        set counter counter + 1
      ]
    ]
    if counter >= 100
    [
      die
    ]
  ]
  set_non_cell_agents
end

to activate-PPs
  set max_size_agent calc_max_size_agent
  ask Phagophores with [activated = 0]
  [
    set activated 1
    move_towards random 360 random-normal movement_normal 2
    set lifetime lifetime + dt
    
    if lifetime > maturationtime_max and PPsMaturation
    [
      set size_temp1 size
      hatch-Autophagosomes 1
      [
         set_newAP size
       ]
      set_non_cell_agents_wo
      die
    ]   
    set size calc_new_size growthRatePPs
  ]
end

to set_newPP [size_new]
  set color [150 150 150]
  set size size_new
  set lifetime 0
  set maturationtime_max random-normal maturationtime_mean_PPs maturationtime_std_PPs
  set activated 1
end

;##################################################################################
; Autophagsomes (APs) Functions ###################################################
;##################################################################################

to make-AP
  set max_size_agent calc_max_size_agent
  create-Autophagosomes 1
  [
    set_newAP 0
    set lifetime random 50
    set size ((((InitialSizePPs + (random maturationtime_mean_PPs * growthRatePPs) + (lifetime * growthRateAPs))/ 3.14) ^ 0.5) * 4)
    let valid_pos false
    let counter 0
    while [not valid_pos and counter <= 100]
    [
      setxy random-xcor random-ycor
      ifelse calc_min_distance 0 > 0 and distance_border > 0 and distance_center > 0
      [
        set valid_pos true
      ]
      [
        set counter counter + 1
      ]
    ]
    if counter >= 100
    [
      die
    ]
  ]
  set_non_cell_agents
end

to activate-APs
  set max_size_agent calc_max_size_agent
  ask Autophagosomes
  [
    if activated = 0
    [
      face nucleus 1
      if random 100 > mov_AP_to_nuc
      [
        set heading heading + 180
      ]
      move_towards heading random-normal movement_normal 2
      
      set size calc_new_size growthRateAPs
      
      let nut_stored_temp 0
      ask patches in-radius size
      [
        ifelse nut_bound > nut_bound_uptake_AP
        [
          set nut_stored_temp nut_stored_temp + nut_bound_uptake_AP
          set nut_bound nut_bound - nut_bound_uptake_AP
        ]
        [
          set nut_stored_temp nut_stored_temp + nut_bound
          set nut_bound 0
        ]
      ]
      set nut_stored nut_stored + nut_stored_temp
      
      set activated 1
      set lifetime lifetime + dt
    ]
  ]
  set mean_nut_free mean [Nut_free] of patches_inCell
end

to fuse-APs
  set max_size_agent calc_max_size_agent
  ask Autophagosomes
  [
    if fused = 0
    [
      if random 10000 < (fusionRateNonAL * fusionRateNonAL * 10000)
      [
        fuseNonALwithNonAL Lysosomes
      ]
      if random 10000 < (fusionRateNonAL * fusionRateAL * 10000)
      [
        fuseNonALwithAL
      ]
    ]
  ]
end
    

to set_newAP [size_new]
  set color [255 0 0]
  set size size_new
  set lifetime 0
  set activated 1
end

;##################################################################################
; Lysosomes (LYs) Functions #######################################################
;##################################################################################

to initiate-LYs
  set max_size_agent calc_max_size_agent
  ask patches_inCell 
  [
    let nut_mod calc_deltafunction (nut_free_mean - mean_nut_free) nut_fac_LY_lin nut_fac_LY_exp
    if random 1000000 < (((creationRateLYs * 1000) / count patches_inCell ) * nut_mod)
    [
      sprout-Lysosomes 1
      [
        set_newLY (((InitialSizeLYs / 3.14) ^ 0.5) * 4)
        if calc_min_distance 0 < 0 or distance_border < 0 or distance_center < 0
        [
          die
        ]
      ]
      set_non_cell_agents
    ]
  ]
end

to make-LY
  set max_size_agent calc_max_size_agent
  create-Lysosomes 1
  [
    set_newLY 0
    set lifetime random lifetime_max
    set size ((((InitialSizeLYs + (lifetime * growthRateLYs)) / 3.14) ^ 0.5) * 4)  
    let valid_pos false
    let counter 0
    while [not valid_pos and counter <= 100]
    [
      setxy random-xcor random-ycor
      ifelse calc_min_distance 0 > 0 and distance_border > 0 and distance_center > 0
      [
        set valid_pos true
      ]
      [
        set counter counter + 1
      ]
    ]
    if counter >= 100
    [
      die
    ]
  ]
  set_non_cell_agents
end

to activate-LYs
  set max_size_agent calc_max_size_agent
  ask Lysosomes
  [
    if activated = 0
    [
      if lifetime > lifetime_max and LYsDegradation
      [
        set_non_cell_agents_wo
        die
      ]
      face nucleus 1
      let movement_LY_to_nucleus (( mov_LY_to_nuc_inc * (nut_free_mean - mean_nut_free)) + mov_LY_to_nuc_yaxis)
      
      if random 100 > movement_LY_to_nucleus
      [
        set heading heading + 180
      ]
      move_towards heading random-normal movement_normal 2
     
      set size calc_new_size growthRateLYs
      
      ask patches in-radius size
      [
        ifelse nut_bound > nut_bound_conv_LY
        [
          set nut_free nut_free + nut_bound_conv_LY
          set nut_bound nut_bound - nut_bound_conv_LY
        ]
        [
          set nut_free nut_free + nut_bound
          set nut_bound 0
        ]
      ]
        
      set activated 1
      set lifetime lifetime + dt
    ]
  ]
  set mean_nut_free mean [Nut_free] of patches_inCell
end

to fuse-LYs
  ask Lysosomes
  [
    if fused = 0
    [
      if random 10000 < (fusionRateNonAL * fusionRateNonAL * 10000)
      [
        fuseNonALwithNonAL Autophagosomes
      ]
      if random 10000 < (fusionRateNonAL * fusionRateAL * 10000)
      [
        fuseNonALwithAL
      ] 
    ]
  ]
end


to set_newLY [size_new]
  set color [255 255 40]
  set size size_new
  set lifetime 0
  set lifetime_max random-normal lifetime_mean_LYs lifetime_std_LYs
  set activated 1
end

;##################################################################################
; Autolyssomes (ALs) Functions ####################################################
;##################################################################################

to make-AL
  set max_size_agent calc_max_size_agent
  create-Autolysosomes 1
  [
    set_newAL 0
    set lifetime random lifetime_max
    set size ((((InitialSizeALs + (lifetime * growthRateALs)) / 3.14) ^ 0.5) * 4)
    let valid_pos false
    let counter 0
    while [not valid_pos and counter <= 100]
    [
      setxy random-xcor random-ycor
      ifelse calc_min_distance 0 > 0 and distance_border > 0 and distance_center > 0
      [
        set valid_pos true
      ]
      [
        set counter counter + 1
      ]
    ]
    if counter >= 100
    [
      die
    ]
  ]
  set_non_cell_agents
end
 
to activate-ALs
  set max_size_agent calc_max_size_agent
  ask Autolysosomes
  [
    if activated = 0
    [
      if random 1000 < degradationRateALs * lifetime * calc_deltafunction (nut_free_mean - mean_nut_free) nut_fac_AL_lin nut_fac_AL_exp
      [
        if ((random 100) < ReformationALsToLYs)
        [
          hatch-Lysosomes 1
          [
            set_newLY (((InitialSizeLYs / 3.14) ^ 0.5) * 4)
          ]
        ]
        set_non_cell_agents_wo
        die
      ]
      
      move_towards random 360 random-normal movement_normal 2
      
      set size calc_new_size growthRatePPs
      
      let nut_stored_temp nut_stored
      ask patches in-radius size
      [
        ifelse nut_stored_temp > nut_free_release_AL
        [
          set nut_stored_temp nut_stored_temp - nut_free_release_AL
          set nut_free nut_free + nut_free_release_AL
        ]
        [
          set nut_free nut_free + nut_stored_temp
          set nut_stored_temp 0
        ]
      ]
      set nut_stored nut_stored_temp
      set activated 1
      set lifetime lifetime + 1
    ]
  ]
  set mean_nut_free mean [Nut_free] of patches_inCell
end

to fuse-ALs
  ask Autolysosomes
  [
    if fused = 0
    [
      if random 10000 < (fusionRateAL * fusionRateNonAL * 10000) and activated = 0
      [
        fuseALwithNonAL Autophagosomes
      ]
      if random 10000 < (fusionRateAL * fusionRateNonAL * 10000) and activated = 0
      [
        fuseALwithNonAL Lysosomes
      ]
      if random 10000 < (fusionRateAL * fusionRateAL * 10000) and activated = 0
      [
        fuseALwithAL
      ]
    ]
  ]
end
      

to set_newAL [size_new]
  set color [128 0 128]
  set size size_new
  set lifetime 0
  set activated 1
end

;##################################################################################
; Turtle Functions ################################################################
;##################################################################################

to-report calc_deltafunction [delta linfac expfac]
  ifelse delta > 0
  [
    report linfac * delta ^ expfac + 1
  ]
  [
    report 1 / (linfac * (- delta) ^ expfac + 1)
  ]
end

to-report calc_new_size [growthRate]
  let oldsize (3.14 * ((size / 4) ^ 2))
  let olddia size
  let newsize oldsize + growthRate
  let newdia (((newsize / 3.14) ^ 0.5) * 4)
  let difdia newdia - olddia 
  ifelse calc_min_distance difdia > difdia and distance_border > difdia and distance_center > difdia
  [
    report size + difdia
  ]
  [
    report size
  ]
end

;##################################################################################
; Turtleset Functions #############################################################
;##################################################################################

to set_non_cell_agents
  set non_cell_agents (turtle-set Phagophores Autophagosomes Lysosomes Autolysosomes)
  set count_non_cell_agents count non_cell_agents
end

to set_non_cell_agents_wo
  set non_cell_agents other (turtle-set Phagophores Autophagosomes Lysosomes Autolysosomes)
  set count_non_cell_agents count non_cell_agents
end

;##################################################################################
; Fusion Functions ################################################################
;##################################################################################

to fuseNonALwithNonAL [type_partner]
  let partner_matrix calc_min_distance_for type_partner 0
  if matrix:get partner_matrix 0 1 < 0.01 and matrix:get partner_matrix 0 0 != -1
  [
    if [fused] of turtle matrix:get partner_matrix 0 0 = 0
    [
      set size_temp1 size
      set xcor1_temp xcor
      set ycor1_temp ycor
      set nut_bound_temp1 nut_bound
      
      ask turtle matrix:get partner_matrix 0 0
      [
        set size_temp2 size
        set xcor2_temp xcor
        set ycor2_temp ycor
        die
      ]
      
      hatch-Autolysosomes 1
      [
        set xcor (((xcor1_temp * size_temp1) + (xcor2_temp * size_temp2)) / (size_temp1 + size_temp2))
        set ycor (((ycor1_temp * size_temp1) + (ycor2_temp * size_temp2)) / (size_temp1 + size_temp2))
        set_newAL sqrt(((size_temp1 / 2) ^ 2) + ((size_temp2 / 2) ^ 2)) * 2
        set fused 1 
        set nut_bound nut_bound_temp1
      ]     
      die
    ]
    set_non_cell_agents
  ]
end

to fuseNonALwithAL
  let partner_matrix calc_min_distance_for Autolysosomes 0
  if  matrix:get partner_matrix 0 1 < 0.01 and matrix:get partner_matrix 0 0 != -1 
  [
    if [fused] of turtle matrix:get partner_matrix 0 0 = 0
    [
      set size_temp1 size
      set xcor1_temp xcor
      set ycor1_temp ycor
      set nut_bound_temp1 nut_bound
      
      ask turtle matrix:get partner_matrix 0 0
      [
        set size_temp2 size
        set xcor2_temp xcor
        set ycor2_temp ycor
        set xcor (((xcor1_temp * size_temp1) + (xcor2_temp * size_temp2)) / (size_temp1 + size_temp2))
        set ycor (((ycor1_temp * size_temp1) + (ycor2_temp * size_temp2)) / (size_temp1 + size_temp2))
        set size sqrt(((size_temp1 / 2) ^ 2) + ((size_temp2 / 2) ^ 2)) * 2
        set fused 1
        set nut_bound nut_bound + nut_bound_temp1  
      ]
      die
    ]
    set_non_cell_agents
  ]
end
  

to fuseALwithNonAL [type_partner]
  let partner_matrix calc_min_distance_for type_partner 0
  
  if matrix:get partner_matrix 0 1 < 0.01 and matrix:get partner_matrix 0 0 != -1
  [
    if [fused] of turtle matrix:get partner_matrix 0 0 = 0
    [
      set size_temp1 size
      set xcor1_temp xcor
      set ycor1_temp ycor
      ask turtle matrix:get partner_matrix 0 0
      [
        set size_temp2 size
        set xcor2_temp xcor
        set ycor2_temp ycor
        set nut_bound_temp2 nut_bound
        die
      ]
      set xcor (((xcor1_temp * size_temp1) + (xcor2_temp * size_temp2)) / (size_temp1 + size_temp2))
      set ycor (((ycor1_temp * size_temp1) + (ycor2_temp * size_temp2)) / (size_temp1 + size_temp2))
      set size sqrt(((size_temp1 / 2) ^ 2) + ((size_temp2 / 2) ^ 2)) * 2
      set fused 1
      set nut_bound nut_bound + nut_bound_temp2
    ]
    set_non_cell_agents  
  ] 
end

to fuseALwithAL
  let partner_matrix calc_min_distance_for Autolysosomes 0
  
  if matrix:get partner_matrix 0 1 < 0.01 and matrix:get partner_matrix 0 0 != -1
  [
    if [fused] of turtle matrix:get partner_matrix 0 0 = 0
    [
      set size_temp1 size
      set xcor1_temp xcor
      set ycor1_temp ycor
      set lifetime1_temp lifetime
      set lifetimeMax1_temp lifetime_max
      
      ask turtle matrix:get partner_matrix 0 0 
      [
        set size_temp2 size
        set xcor2_temp xcor
        set ycor2_temp ycor
        set lifetime2_temp lifetime
        set lifetimeMax2_temp lifetime_max
        set nut_bound_temp2 nut_bound
        die
      ]    
      set xcor (((xcor1_temp * size_temp1) + (xcor2_temp * size_temp2)) / (size_temp1 + size_temp2))
      set ycor (((ycor1_temp * size_temp1) + (ycor2_temp * size_temp2)) / (size_temp1 + size_temp2))
      set size sqrt(((size_temp1 / 2) ^ 2) + ((size_temp2 / 2) ^ 2)) * 2  
      set lifetime (((lifetime1_temp * size_temp1) + (lifetime2_temp * size_temp2)) / (size_temp1 + size_temp2))
      set lifetime_max (((lifetimeMax1_temp * size_temp1) + (lifetimeMax2_temp * size_temp2)) / (size_temp1 + size_temp2))
      set fused 1
      set nut_bound nut_bound + nut_bound_temp2
    ]
    set_non_cell_agents
  ]
end
 


;##################################################################################
; Distance Functions ##############################################################
;##################################################################################
to-report calc_max_size_agent
  ifelse count non_cell_agents > 0
  [
    report [size] of max-one-of non_cell_agents [size]
  ]
  [
    report 0
  ]
end

to-report calc_min_distance [radius_increase]
  set reporter_matrix matrix:copy dummy_matrix
  if count_non_cell_agents > 1
  [
    set neighbor_all other non_cell_agents in-radius ((max_size_agent / 2) + (size / 2) + radius_increase)
    if count neighbor_all  > 0 
    [ 
      set neighbor_one one-of neighbor_all
      while [neighbor_one != nobody]
      [
        let distance_neighbor (distance neighbor_one - ([size] of neighbor_one / 2) - ([size] of self / 2))
        if distance_neighbor < matrix:get reporter_matrix 0 1
        [
          matrix:set reporter_matrix 0 0 [who] of neighbor_one
          matrix:set reporter_matrix 0 1 distance_neighbor
        ]
        ask neighbor_one
        [
          set neighbor_all other neighbor_all
        ]
        set neighbor_one one-of neighbor_all
      ]
    ]    
  ]  
  report matrix:get reporter_matrix 0 1
end

to-report calc_min_distance_for [chosen_agentset radius_increase]
  set reporter_matrix matrix:copy dummy_matrix
  if count other chosen_agentset > 0
  [
    set neighbor_all other chosen_agentset in-radius ((max_size_agent / 2) + (size / 2) + radius_increase)
    if count neighbor_all  > 0 
    [ 
      set neighbor_one one-of neighbor_all
      while [neighbor_one != nobody]
      [
        let distance_neighbor (distance neighbor_one - ([size] of neighbor_one / 2) - ([size] of self / 2))
        if distance_neighbor < matrix:get reporter_matrix 0 1
        [
          matrix:set reporter_matrix 0 0 [who] of neighbor_one
          matrix:set reporter_matrix 0 1 distance_neighbor
        ]
        ask neighbor_one
        [
          set neighbor_all other neighbor_all
        ]
        set neighbor_one one-of neighbor_all
      ]
    ]
  ]
  report reporter_matrix
end

to-report calc_min_distance_to [partner]
  ifelse partner != nobody
  [
    report (distance partner - ([size] of partner / 2) - ([size] of self / 2))
  ]
  [
    report 100
  ]
end

to-report distance_border
  report (([size] of cell 0 / 2) - ((distance cell 0) + (size / 2)))
end

to-report distance_center
  report ((distance nucleus 1) - (size / 2) - ([size] of nucleus 1 / 2)) 
end

;##################################################################################
; Movement Functions ##############################################################
;##################################################################################

to move_towards [heading_towards max_movement]
  let movement_temp max_movement
  let movement 0
  let break false
  set heading heading_towards
  
  while [movement < max_movement and movement_temp > 0.005]
  [
    set break false
    while [movement + movement_temp <= max_movement and not break]
    [
      ifelse can-move? movement_temp
      [
        fd movement_temp
        ifelse calc_min_distance 0 < 0 or distance_border < 0 or distance_center < 0
        [
          fd (- movement_temp)
          set break true
        ]
        [
          set movement movement + movement_temp
        ]
      ]
      [
        set break true
      ]
    ]
    set movement_temp movement_temp / 3 
  ]     
end

;##################################################################################
; Reporter Functions ##############################################################
;##################################################################################  

to create_ReporterList
  set reporterList[]
  set reporterList lput count Phagophores reporterList
  ifelse count Phagophores > 0
  [
    set reporterList lput (round(((((mean [size] of Phagophores)/ 4)^ 2)* 3.14) * 1000) / 1000) reporterList
  ]
  [
    set reporterList lput 0 reporterList
  ]
  set reporterList lput count Autophagosomes reporterList
  ifelse count Autophagosomes > 0
  [
    set reporterList lput (round(((((mean [size] of Autophagosomes)/ 4)^ 2)* 3.14) * 1000) / 1000) reporterList
  ]
  [
    set reporterList lput 0 reporterList
  ]
  set reporterList lput count Lysosomes reporterList
  ifelse count Lysosomes > 0
  [
    set reporterList lput (round(((((mean [size] of Lysosomes)/ 4)^ 2)* 3.14) * 1000) / 1000) reporterList
  ]
  [
    set reporterList lput 0 reporterList
  ]
  set reporterList lput count Autolysosomes reporterList
  ifelse count Autolysosomes > 0
  [
    set reporterList lput (round(((((mean [size] of Autolysosomes)/ 4)^ 2)* 3.14) * 1000) / 1000) reporterList
  ]
  [
    set reporterList lput 0 reporterList
  ]
  set reporterList lput (round (mean [Nut_free] of patches_inCell * 100 ) / 100) reporterList
  set reporterList lput (round (mean [Nut_bound] of patches_inCell * 100 ) / 100) reporterList
  set reporterList lput ticks reporterList
  
end  
@#$#@#$#@
GRAPHICS-WINDOW
1112
16
1854
779
30
30
12.0
1
10
1
1
1
0
0
0
1
-30
30
-30
30
0
0
1
Time (min)
30.0

BUTTON
1885
35
2005
68
NIL
setup\n
NIL
1
T
OBSERVER
NIL
NIL
NIL
NIL
1

BUTTON
2010
35
2130
68
NIL
go
T
1
T
OBSERVER
NIL
NIL
NIL
NIL
1

BUTTON
2140
35
2260
68
go one step
go
NIL
1
T
OBSERVER
NIL
NIL
NIL
NIL
1

SLIDER
15
150
185
183
InitialNumAPs
InitialNumAPs
0
50
31
1
1
NIL
HORIZONTAL

SLIDER
15
195
185
228
InitialNumLYs
InitialNumLYs
0
100
19
1
1
NIL
HORIZONTAL

MONITOR
2085
110
2260
155
NIL
count Autophagosomes
17
1
11

MONITOR
2280
105
2455
150
NIL
count Lysosomes
17
1
11

MONITOR
2475
105
2650
150
NIL
count Autolysosomes
17
1
11

SLIDER
190
195
360
228
creationRateLYs
creationRateLYs
0
2500
1230
1
1
NIL
HORIZONTAL

SLIDER
720
275
890
308
ReformationALsToLYs
ReformationALsToLYs
0
100
50
1
1
NIL
HORIZONTAL

BUTTON
2270
35
2412
68
go 180 (= 3h) steps
go-many 180
NIL
1
T
OBSERVER
NIL
NIL
NIL
NIL
1

MONITOR
1885
110
2060
155
NIL
count Phagophores
17
1
11

SLIDER
15
70
185
103
InitialNumPPs
InitialNumPPs
0
20
3
1
1
NIL
HORIZONTAL

SLIDER
190
70
360
103
creationRatePPs
creationRatePPs
0
1000
440
1
1
NIL
HORIZONTAL

SLIDER
190
105
362
138
growthRatePPs
growthRatePPs
0
0.001
5.0E-4
0.00001
1
NIL
HORIZONTAL

SLIDER
190
230
360
263
growthRateLYs
growthRateLYs
0
0.005
0.0021
0.0001
1
NIL
HORIZONTAL

SLIDER
15
375
185
408
movement_normal
movement_normal
0
10
4
0.01
1
NIL
HORIZONTAL

SLIDER
540
195
715
228
lifetime_mean_LYs
lifetime_mean_LYs
0
50
18
1
1
NIL
HORIZONTAL

SLIDER
365
295
535
328
degradationRateALs
degradationRateALs
0
0.5
0.15
0.01
1
NIL
HORIZONTAL

SLIDER
540
230
715
263
lifetime_std_LYs
lifetime_std_LYs
0
10
2
0.5
1
NIL
HORIZONTAL

SLIDER
540
70
715
103
maturationtime_mean_PPs
maturationtime_mean_PPs
0
25
7.5
0.5
1
NIL
HORIZONTAL

SLIDER
540
105
715
138
maturationtime_std_PPs
maturationtime_std_PPs
0
10
2
0.5
1
NIL
HORIZONTAL

MONITOR
1885
165
2067
210
mean area Phagophores [µm²]
item 1 reporterList
17
1
11

MONITOR
2280
165
2455
210
mean area Lysosmes [µm²]
item 5 reporterList
17
1
11

MONITOR
2475
165
2650
210
mean area Autolysosmes [µm²]
item 7 reporterList
17
1
11

SLIDER
15
435
185
468
nut_free_mean
nut_free_mean
0
100
20
1
1
NIL
HORIZONTAL

SLIDER
15
470
185
503
nut_free_std
nut_free_std
0
10
2
0.1
1
NIL
HORIZONTAL

SLIDER
720
230
890
263
nut_bound_conv_LY
nut_bound_conv_LY
0
10
1.5
1
1
NIL
HORIZONTAL

SLIDER
720
105
890
138
nut_bound_uptake_AP
nut_bound_uptake_AP
0
10
2.25
1
1
NIL
HORIZONTAL

SLIDER
190
450
360
483
nut_free_diffuse
nut_free_diffuse
0
100
70
1
1
NIL
HORIZONTAL

MONITOR
2665
105
2840
150
mean free Nutrition
round (mean [Nut_free] of patches_inCell * 100 ) / 100
17
1
11

PLOT
1855
390
2200
685
Spot Count
Time
Counts
0.0
10.0
0.0
10.0
true
false
"" ""
PENS
"PP" 1.0 0 -7500403 true "" "plot count Phagophores"
"AP" 1.0 0 -2674135 true "" "plot count Autophagosomes"
"LY" 1.0 0 -1184463 true "" "plot count Lysosomes"
"AL" 1.0 0 -8630108 true "" "plot count Autolysosomes"

PLOT
2206
389
2546
683
Spot Size
Time
Size [µm²]
0.0
10.0
0.0
0.5
true
false
"create_reporterlist" ""
PENS
"PP" 1.0 0 -7500403 true "" "plot item 1 reporterList"
"AP" 1.0 0 -2674135 true "" "plot item 3 reporterList"
"LY" 1.0 0 -1184463 true "" "plot item 5 reporterList"
"AL" 1.0 0 -8630108 true "" "plot item 7 reporterList"

SLIDER
365
355
537
388
mov_LY_to_nuc_inc
mov_LY_to_nuc_inc
0
10
0.5
1
1
NIL
HORIZONTAL

MONITOR
2085
165
2260
210
mean area Autophagosomes [µm²]
item 3 reporterList
17
1
11

SLIDER
15
275
185
308
InitialNumALs
InitialNumALs
0
50
28
1
1
NIL
HORIZONTAL

SLIDER
365
150
535
183
growthRateAPs
growthRateAPs
0
0.001
8.0E-4
0.0001
1
NIL
HORIZONTAL

SWITCH
720
195
890
228
LYsDegradation
LYsDegradation
0
1
-1000

SWITCH
720
70
890
103
PPsMaturation
PPsMaturation
0
1
-1000

SLIDER
15
105
185
138
InitialSizePPs
InitialSizePPs
0
0.5
0.07
0.001
1
NIL
HORIZONTAL

SLIDER
15
230
185
263
InitialSizeLYs
InitialSizeLYs
0
0.25
0.1
0.001
1
NIL
HORIZONTAL

SLIDER
15
310
185
343
InitialSizeALs
InitialSizeALs
0
0.5
0.255
0.001
1
NIL
HORIZONTAL

SLIDER
190
375
362
408
mov_AP_to_nuc
mov_AP_to_nuc
0
100
85
1
1
NIL
HORIZONTAL

SLIDER
540
355
715
388
fusionRateNonAL
fusionRateNonAL
0
1
0.45
0.01
1
NIL
HORIZONTAL

SLIDER
540
390
715
423
fusionRateAL
fusionRateAL
0
1
0.3
0.01
1
NIL
HORIZONTAL

SLIDER
190
295
360
328
growthRateALs
growthRateALs
0
0.01
6.5E-4
0.0001
1
NIL
HORIZONTAL

MONITOR
2665
165
2840
210
mean bound Nutrition
round (mean [Nut_bound] of patches_inCell * 100 ) / 100
17
1
11

SLIDER
15
515
185
548
nut_bound_mean
nut_bound_mean
0
100
20
1
1
NIL
HORIZONTAL

SLIDER
15
550
185
583
nut_bound_std
nut_bound_std
0
10
2
0.5
1
NIL
HORIZONTAL

SLIDER
190
530
360
563
nut_bound_diffuse
nut_bound_diffuse
0
100
50
1
1
NIL
HORIZONTAL

SLIDER
720
310
890
343
nut_free_release_AL
nut_free_release_AL
0
10
2.25
1
1
NIL
HORIZONTAL

SLIDER
540
455
715
488
nut_free_conv
nut_free_conv
0
0.25
0.045
1
1
NIL
HORIZONTAL

SLIDER
365
435
535
468
nut_free_inc_border
nut_free_inc_border
0
5
1.1
1
1
NIL
HORIZONTAL

SLIDER
365
470
535
503
nut_free_dec_all
nut_free_dec_all
0
0.2
0.05
0.1
1
NIL
HORIZONTAL

SLIDER
365
70
535
103
nut_fac_PP_lin
nut_fac_PP_lin
0
0.1
0.0206
0.001
1
NIL
HORIZONTAL

SLIDER
365
195
535
228
nut_fac_LY_lin
nut_fac_LY_lin
0
0.01
0.0112
0.001
1
NIL
HORIZONTAL

SLIDER
540
275
715
308
nut_fac_AL_lin
nut_fac_AL_lin
0
0.05
0.0069
0.001
1
NIL
HORIZONTAL

SLIDER
365
390
537
423
mov_LY_to_nuc_yaxis
mov_LY_to_nuc_yaxis
0
100
55
1
1
NIL
HORIZONTAL

PLOT
2555
390
2880
680
Nutrition
NIL
NIL
0.0
10.0
0.0
10.0
true
false
"" ""
PENS
"Nut_free" 1.0 0 -10899396 true "" "plot mean [Nut_free] of patches_inCell"
"Nut_bound" 1.0 0 -13345367 true "" "plot mean [Nut_bound] of patches_inCell"

SLIDER
715
510
887
543
Nucleus_Size
Nucleus_Size
0
55
20
1
1
NIL
HORIZONTAL

SLIDER
715
550
887
583
Nucleus_Offset
Nucleus_Offset
0
100
0
1
1
NIL
HORIZONTAL

SLIDER
365
105
535
138
nut_fac_PP_exp
nut_fac_PP_exp
0
5
1.179
0.01
1
NIL
HORIZONTAL

SLIDER
365
230
537
263
nut_fac_LY_exp
nut_fac_LY_exp
0
5
1.124
0.01
1
NIL
HORIZONTAL

SLIDER
540
310
715
343
nut_fac_AL_exp
nut_fac_AL_exp
0
5
3.14
0.01
1
NIL
HORIZONTAL

BUTTON
120
25
285
58
set FM Conditions
set Cell_Size 60\nset Nucleus_Size 20\nset Nucleus_Offset 0\nset InitialNumPPs 3\nset InitialNumAPs 31\nset InitialNumLYs 19\nset InitialNumALs 28\nset creationRatePPs 440\nset growthRatePPs 5e-04\nset maturationtime_mean_PPs 7.5\nset growthRateAPs 8e-04\nset creationRateLYs 1230\nset growthRateLYs 0.0021\nset lifetime_mean_LYs 18\nset reformationALsToLYs 50\nset movement_normal 4\nset InitialSizePPs 0.07\nset InitialSizeLYs 0.1\nset InitialSizeALs 0.255\nset mov_AP_to_nuc 85\nset fusionRateNonAL 0.45\nset fusionRateAL 0.30\nset growthRateALs   0.00065\nset degradationRateALs 0.15\nset nut_free_diffuse 70\nset nut_bound_diffuse 50\nset nut_free_inc_border 1.1\nset nut_free_dec_all 0.05\nset nut_free_conv 0.045\nset nut_bound_conv_LY 1.5\nset nut_bound_uptake_AP 2.25\nset nut_free_release_AL 2.25\nset nut_fac_PP_lin 0.0206\nset nut_fac_LY_lin 0.0112\nset nut_fac_AL_lin 0.0069\nset mov_LY_to_nuc_inc 0.5\nset mov_LY_to_nuc_yaxis 55\nset nut_fac_PP_exp 1.179\nset nut_fac_LY_exp 1.124\nset nut_fac_AL_exp 3.14\nset maturationtime_std_PPs 2\nset lifetime_std_LYs 2\nset PPsMaturation true\nset LYsDegradation true\nset nut_free_mean 20\nset nut_bound_mean 20\nset nut_free_std 2\nset nut_bound_std 2
NIL
1
T
OBSERVER
NIL
NIL
NIL
NIL
1

BUTTON
310
25
477
58
set FM + BAF Conditions
set Cell_Size 60\nset Nucleus_Size 20\nset Nucleus_Offset 0\nset InitialNumPPs 3\nset InitialNumAPs 31\nset InitialNumLYs 19\nset InitialNumALs 28\nset creationRatePPs 440\nset growthRatePPs 5e-04\nset maturationtime_mean_PPs 7.5\nset growthRateAPs 8e-04\nset creationRateLYs 1230\nset growthRateLYs 0.0021\nset lifetime_mean_LYs 18\nset reformationALsToLYs 50\nset movement_normal 4\nset InitialSizePPs 0.07\nset InitialSizeLYs 0.1\nset InitialSizeALs 0.255\nset mov_AP_to_nuc 85\nset fusionRateNonAL 0.45\nset fusionRateAL 0.30\nset growthRateALs   0.00065\nset degradationRateALs 0.15 * 0.05\nset nut_free_diffuse 70\nset nut_bound_diffuse 50\nset nut_free_inc_border 1.1\nset nut_free_dec_all 0.05\nset nut_free_conv 0.045\nset nut_bound_conv_LY 0\nset nut_bound_uptake_AP 2.25\nset nut_free_release_AL 0\nset nut_fac_PP_lin 0.0206\nset nut_fac_LY_lin 0.0112\nset nut_fac_AL_lin 0.0069\nset mov_LY_to_nuc_inc 0.5\nset mov_LY_to_nuc_yaxis 55\nset nut_fac_PP_exp 1.179\nset nut_fac_LY_exp 1.124\nset nut_fac_AL_exp 3.14\nset maturationtime_std_PPs 2\nset lifetime_std_LYs 2\nset PPsMaturation true\nset LYsDegradation false\nset nut_free_mean 20\nset nut_bound_mean 20\nset nut_free_std 2\nset nut_bound_std 2
NIL
1
T
OBSERVER
NIL
NIL
NIL
NIL
1

BUTTON
495
25
660
58
set ND Conditions
set Cell_Size 60\nset Nucleus_Size 20\nset Nucleus_Offset 0\nset InitialNumPPs 3\nset InitialNumAPs 31\nset InitialNumLYs 19\nset InitialNumALs 28\nset creationRatePPs 440\nset growthRatePPs 5e-04\nset maturationtime_mean_PPs 7.5\nset growthRateAPs 8e-04\nset creationRateLYs 1230\nset growthRateLYs 0.0021\nset lifetime_mean_LYs 18\nset reformationALsToLYs 50\nset movement_normal 4\nset InitialSizePPs 0.07\nset InitialSizeLYs 0.1\nset InitialSizeALs 0.255\nset mov_AP_to_nuc 85\nset fusionRateNonAL 0.45\nset fusionRateAL 0.30\nset growthRateALs   0.00065\nset degradationRateALs 0.15\nset nut_free_diffuse 70\nset nut_bound_diffuse 50\nset nut_free_inc_border 0\nset nut_free_dec_all 0.05\nset nut_free_conv 0.045\nset nut_bound_conv_LY 1.5\nset nut_bound_uptake_AP 2.25\nset nut_free_release_AL 2.25\nset nut_fac_PP_lin 0.0206\nset nut_fac_LY_lin 0.0112\nset nut_fac_AL_lin 0.0069\nset mov_LY_to_nuc_inc 0.5\nset mov_LY_to_nuc_yaxis 55\nset nut_fac_PP_exp 1.179\nset nut_fac_LY_exp 1.124\nset nut_fac_AL_exp 3.14\nset maturationtime_std_PPs 2\nset lifetime_std_LYs 2\nset PPsMaturation true\nset LYsDegradation true\nset nut_free_mean 20\nset nut_bound_mean 20\nset nut_free_std 2\nset nut_bound_std 2
NIL
1
T
OBSERVER
NIL
NIL
NIL
NIL
1

SLIDER
535
550
707
583
Cell_Size
Cell_Size
0
100
60
1
1
NIL
HORIZONTAL

BUTTON
680
25
847
58
set ND + BAF Conditions
set Cell_Size 60\nset Nucleus_Size 20\nset Nucleus_Offset 0\nset InitialNumPPs 3\nset InitialNumAPs 31\nset InitialNumLYs 19\nset InitialNumALs 28\nset creationRatePPs 440\nset growthRatePPs 5e-04\nset maturationtime_mean_PPs 7.5\nset growthRateAPs 8e-04\nset creationRateLYs 1230\nset growthRateLYs 0.0021\nset lifetime_mean_LYs 18\nset reformationALsToLYs 50\nset movement_normal 4\nset InitialSizePPs 0.07\nset InitialSizeLYs 0.1\nset InitialSizeALs 0.255\nset mov_AP_to_nuc 85\nset fusionRateNonAL 0.45\nset fusionRateAL 0.30\nset growthRateALs   0.00065\nset degradationRateALs 0.15 * 0.05\nset nut_free_diffuse 70\nset nut_bound_diffuse 50\nset nut_free_inc_border 0\nset nut_free_dec_all 0.05\nset nut_free_conv 0.045\nset nut_bound_conv_LY 0\nset nut_bound_uptake_AP 2.25\nset nut_free_release_AL 0\nset nut_fac_PP_lin 0.0206\nset nut_fac_LY_lin 0.0112\nset nut_fac_AL_lin 0.0069\nset mov_LY_to_nuc_inc 0.5\nset mov_LY_to_nuc_yaxis 55\nset nut_fac_PP_exp 1.179\nset nut_fac_LY_exp 1.124\nset nut_fac_AL_exp 3.14\nset maturationtime_std_PPs 2\nset lifetime_std_LYs 2\nset PPsMaturation true\nset LYsDegradation false\nset nut_free_mean 20\nset nut_bound_mean 20\nset nut_free_std 2\nset nut_bound_std 2
NIL
1
T
OBSERVER
NIL
NIL
NIL
NIL
1

@#$#@#$#@
## WHAT IS IT?

This is the advanced model of the autophagic process under full medium (FM) and nutrient deprivation (ND) conditions with and without the addition of Bafilomycin A1 (Baf), as described in the publication.

## HOW IT WORKS

This model used 4 different kind of agents, phagophores (PP), autophagosomes (AP), lysosomes (LY) and autolysosomes (AL) to model the process of autophagy. It starts with the nucleation of a phagophore, over the maturation into an autophagosome, to the fusion process between an autophagosome and a lysosome to form an autolysosome and ends with the degradation of the autolysosome.
It also used two different kind of nutrition the mimic the nutrional status of the cell. The free nutrition represents basic biochemical building blocks, while the bound nutrition represents proteins and other macromolecules.

## HOW TO USE IT

On the left side of the graphic output are all parameters which control the model.
Use the "set XXX Condtions" Buttons to set all parameters according to the chosen condition.

On the right side of the graphic output are all the buttons needed to run the model.
Use the setup button to initialize the model. The model was fitted to simulate the 3 hours time-course of the autophagic process.

## THINGS TO NOTICE

This model predicts the spot count and spot size very well for FM conditions without the addtion of Baf. For FM conditions with the addition of Baf and for ND conditions without the addition of Baf it shows good results, while for ND conditions with the addtion of Baf it shows the highest deviation of roughly 25% to our biological data. 

## CREDITS AND REFERENCES

Written by
Christoph Boerlin
DKFZ Heidelberg, Germany
2014

@#$#@#$#@
default
true
0
Polygon -7500403 true true 150 5 40 250 150 205 260 250

airplane
true
0
Polygon -7500403 true true 150 0 135 15 120 60 120 105 15 165 15 195 120 180 135 240 105 270 120 285 150 270 180 285 210 270 165 240 180 180 285 195 285 165 180 105 180 60 165 15

arrow
true
0
Polygon -7500403 true true 150 0 0 150 105 150 105 293 195 293 195 150 300 150

box
false
0
Polygon -7500403 true true 150 285 285 225 285 75 150 135
Polygon -7500403 true true 150 135 15 75 150 15 285 75
Polygon -7500403 true true 15 75 15 225 150 285 150 135
Line -16777216 false 150 285 150 135
Line -16777216 false 150 135 15 75
Line -16777216 false 150 135 285 75

bug
true
0
Circle -7500403 true true 96 182 108
Circle -7500403 true true 110 127 80
Circle -7500403 true true 110 75 80
Line -7500403 true 150 100 80 30
Line -7500403 true 150 100 220 30

butterfly
true
0
Polygon -7500403 true true 150 165 209 199 225 225 225 255 195 270 165 255 150 240
Polygon -7500403 true true 150 165 89 198 75 225 75 255 105 270 135 255 150 240
Polygon -7500403 true true 139 148 100 105 55 90 25 90 10 105 10 135 25 180 40 195 85 194 139 163
Polygon -7500403 true true 162 150 200 105 245 90 275 90 290 105 290 135 275 180 260 195 215 195 162 165
Polygon -16777216 true false 150 255 135 225 120 150 135 120 150 105 165 120 180 150 165 225
Circle -16777216 true false 135 90 30
Line -16777216 false 150 105 195 60
Line -16777216 false 150 105 105 60

car
false
0
Polygon -7500403 true true 300 180 279 164 261 144 240 135 226 132 213 106 203 84 185 63 159 50 135 50 75 60 0 150 0 165 0 225 300 225 300 180
Circle -16777216 true false 180 180 90
Circle -16777216 true false 30 180 90
Polygon -16777216 true false 162 80 132 78 134 135 209 135 194 105 189 96 180 89
Circle -7500403 true true 47 195 58
Circle -7500403 true true 195 195 58

circle
false
0
Circle -7500403 true true 0 0 300

circle 2
false
0
Circle -7500403 true true 0 0 300
Circle -16777216 true false 30 30 240

cow
false
0
Polygon -7500403 true true 200 193 197 249 179 249 177 196 166 187 140 189 93 191 78 179 72 211 49 209 48 181 37 149 25 120 25 89 45 72 103 84 179 75 198 76 252 64 272 81 293 103 285 121 255 121 242 118 224 167
Polygon -7500403 true true 73 210 86 251 62 249 48 208
Polygon -7500403 true true 25 114 16 195 9 204 23 213 25 200 39 123

cylinder
false
0
Circle -7500403 true true 0 0 300

dot
false
0
Circle -7500403 true true 90 90 120

face happy
false
0
Circle -7500403 true true 8 8 285
Circle -16777216 true false 60 75 60
Circle -16777216 true false 180 75 60
Polygon -16777216 true false 150 255 90 239 62 213 47 191 67 179 90 203 109 218 150 225 192 218 210 203 227 181 251 194 236 217 212 240

face neutral
false
0
Circle -7500403 true true 8 7 285
Circle -16777216 true false 60 75 60
Circle -16777216 true false 180 75 60
Rectangle -16777216 true false 60 195 240 225

face sad
false
0
Circle -7500403 true true 8 8 285
Circle -16777216 true false 60 75 60
Circle -16777216 true false 180 75 60
Polygon -16777216 true false 150 168 90 184 62 210 47 232 67 244 90 220 109 205 150 198 192 205 210 220 227 242 251 229 236 206 212 183

fish
false
0
Polygon -1 true false 44 131 21 87 15 86 0 120 15 150 0 180 13 214 20 212 45 166
Polygon -1 true false 135 195 119 235 95 218 76 210 46 204 60 165
Polygon -1 true false 75 45 83 77 71 103 86 114 166 78 135 60
Polygon -7500403 true true 30 136 151 77 226 81 280 119 292 146 292 160 287 170 270 195 195 210 151 212 30 166
Circle -16777216 true false 215 106 30

flag
false
0
Rectangle -7500403 true true 60 15 75 300
Polygon -7500403 true true 90 150 270 90 90 30
Line -7500403 true 75 135 90 135
Line -7500403 true 75 45 90 45

flower
false
0
Polygon -10899396 true false 135 120 165 165 180 210 180 240 150 300 165 300 195 240 195 195 165 135
Circle -7500403 true true 85 132 38
Circle -7500403 true true 130 147 38
Circle -7500403 true true 192 85 38
Circle -7500403 true true 85 40 38
Circle -7500403 true true 177 40 38
Circle -7500403 true true 177 132 38
Circle -7500403 true true 70 85 38
Circle -7500403 true true 130 25 38
Circle -7500403 true true 96 51 108
Circle -16777216 true false 113 68 74
Polygon -10899396 true false 189 233 219 188 249 173 279 188 234 218
Polygon -10899396 true false 180 255 150 210 105 210 75 240 135 240

house
false
0
Rectangle -7500403 true true 45 120 255 285
Rectangle -16777216 true false 120 210 180 285
Polygon -7500403 true true 15 120 150 15 285 120
Line -16777216 false 30 120 270 120

leaf
false
0
Polygon -7500403 true true 150 210 135 195 120 210 60 210 30 195 60 180 60 165 15 135 30 120 15 105 40 104 45 90 60 90 90 105 105 120 120 120 105 60 120 60 135 30 150 15 165 30 180 60 195 60 180 120 195 120 210 105 240 90 255 90 263 104 285 105 270 120 285 135 240 165 240 180 270 195 240 210 180 210 165 195
Polygon -7500403 true true 135 195 135 240 120 255 105 255 105 285 135 285 165 240 165 195

line
true
0
Line -7500403 true 150 0 150 300

line half
true
0
Line -7500403 true 150 0 150 150

pentagon
false
0
Polygon -7500403 true true 150 15 15 120 60 285 240 285 285 120

person
false
0
Circle -7500403 true true 110 5 80
Polygon -7500403 true true 105 90 120 195 90 285 105 300 135 300 150 225 165 300 195 300 210 285 180 195 195 90
Rectangle -7500403 true true 127 79 172 94
Polygon -7500403 true true 195 90 240 150 225 180 165 105
Polygon -7500403 true true 105 90 60 150 75 180 135 105

plant
false
0
Rectangle -7500403 true true 135 90 165 300
Polygon -7500403 true true 135 255 90 210 45 195 75 255 135 285
Polygon -7500403 true true 165 255 210 210 255 195 225 255 165 285
Polygon -7500403 true true 135 180 90 135 45 120 75 180 135 210
Polygon -7500403 true true 165 180 165 210 225 180 255 120 210 135
Polygon -7500403 true true 135 105 90 60 45 45 75 105 135 135
Polygon -7500403 true true 165 105 165 135 225 105 255 45 210 60
Polygon -7500403 true true 135 90 120 45 150 15 180 45 165 90

sheep
false
15
Circle -1 true true 203 65 88
Circle -1 true true 70 65 162
Circle -1 true true 150 105 120
Polygon -7500403 true false 218 120 240 165 255 165 278 120
Circle -7500403 true false 214 72 67
Rectangle -1 true true 164 223 179 298
Polygon -1 true true 45 285 30 285 30 240 15 195 45 210
Circle -1 true true 3 83 150
Rectangle -1 true true 65 221 80 296
Polygon -1 true true 195 285 210 285 210 240 240 210 195 210
Polygon -7500403 true false 276 85 285 105 302 99 294 83
Polygon -7500403 true false 219 85 210 105 193 99 201 83

square
false
0
Rectangle -7500403 true true 30 30 270 270

square 2
false
0
Rectangle -7500403 true true 30 30 270 270
Rectangle -16777216 true false 60 60 240 240

star
false
0
Polygon -7500403 true true 151 1 185 108 298 108 207 175 242 282 151 216 59 282 94 175 3 108 116 108

target
false
0
Circle -7500403 true true 0 0 300
Circle -16777216 true false 30 30 240
Circle -7500403 true true 60 60 180
Circle -16777216 true false 90 90 120
Circle -7500403 true true 120 120 60

tree
false
0
Circle -7500403 true true 118 3 94
Rectangle -6459832 true false 120 195 180 300
Circle -7500403 true true 65 21 108
Circle -7500403 true true 116 41 127
Circle -7500403 true true 45 90 120
Circle -7500403 true true 104 74 152

triangle
false
0
Polygon -7500403 true true 150 30 15 255 285 255

triangle 2
false
0
Polygon -7500403 true true 150 30 15 255 285 255
Polygon -16777216 true false 151 99 225 223 75 224

truck
false
0
Rectangle -7500403 true true 4 45 195 187
Polygon -7500403 true true 296 193 296 150 259 134 244 104 208 104 207 194
Rectangle -1 true false 195 60 195 105
Polygon -16777216 true false 238 112 252 141 219 141 218 112
Circle -16777216 true false 234 174 42
Rectangle -7500403 true true 181 185 214 194
Circle -16777216 true false 144 174 42
Circle -16777216 true false 24 174 42
Circle -7500403 false true 24 174 42
Circle -7500403 false true 144 174 42
Circle -7500403 false true 234 174 42

turtle
true
0
Polygon -10899396 true false 215 204 240 233 246 254 228 266 215 252 193 210
Polygon -10899396 true false 195 90 225 75 245 75 260 89 269 108 261 124 240 105 225 105 210 105
Polygon -10899396 true false 105 90 75 75 55 75 40 89 31 108 39 124 60 105 75 105 90 105
Polygon -10899396 true false 132 85 134 64 107 51 108 17 150 2 192 18 192 52 169 65 172 87
Polygon -10899396 true false 85 204 60 233 54 254 72 266 85 252 107 210
Polygon -7500403 true true 119 75 179 75 209 101 224 135 220 225 175 261 128 261 81 224 74 135 88 99

wheel
false
0
Circle -7500403 true true 3 3 294
Circle -16777216 true false 30 30 240
Line -7500403 true 150 285 150 15
Line -7500403 true 15 150 285 150
Circle -7500403 true true 120 120 60
Line -7500403 true 216 40 79 269
Line -7500403 true 40 84 269 221
Line -7500403 true 40 216 269 79
Line -7500403 true 84 40 221 269

wolf
false
0
Polygon -16777216 true false 253 133 245 131 245 133
Polygon -7500403 true true 2 194 13 197 30 191 38 193 38 205 20 226 20 257 27 265 38 266 40 260 31 253 31 230 60 206 68 198 75 209 66 228 65 243 82 261 84 268 100 267 103 261 77 239 79 231 100 207 98 196 119 201 143 202 160 195 166 210 172 213 173 238 167 251 160 248 154 265 169 264 178 247 186 240 198 260 200 271 217 271 219 262 207 258 195 230 192 198 210 184 227 164 242 144 259 145 284 151 277 141 293 140 299 134 297 127 273 119 270 105
Polygon -7500403 true true -1 195 14 180 36 166 40 153 53 140 82 131 134 133 159 126 188 115 227 108 236 102 238 98 268 86 269 92 281 87 269 103 269 113

x
false
0
Polygon -7500403 true true 270 75 225 30 30 225 75 270
Polygon -7500403 true true 30 75 75 30 270 225 225 270

@#$#@#$#@
NetLogo 5.0.5
@#$#@#$#@
@#$#@#$#@
@#$#@#$#@
@#$#@#$#@
@#$#@#$#@
default
0.0
-0.2 0 0.0 1.0
0.0 1 1.0 0.0
0.2 0 0.0 1.0
link direction
true
0
Line -7500403 true 150 150 90 180
Line -7500403 true 150 150 210 180

@#$#@#$#@
1
@#$#@#$#@
